# Supplementary material for: Synergistic Anticancer Strategy Targeting ECM Stiffness: Integration of Matrix Softening and Mechanical Signal Transduction Blockade in Primary Liver Cancers
Source: Adv Sci (Weinh). 2024 Dec 20;12(6):2403040. doi: 10.1002/advs.202403040 (PMC11809367; doi:10.1002/advs.202403040)
Supplement: Supplementary file 2 — Supplemental Table 1 [file ADVS-12-2403040-s002.xlsx]

## Sheet: Table captions
Captions of other supplementary tables
Table S5. The mass spectrometry results of the products obtained by pull-down assays.
Table S6. The proteomics profile of HIBEpiCM, RBEM and HuCCT1M by mass spectrometry.

## Sheet: Table S5
Protein	Description	Gene	Anti_T2	T2	Anti_ZYX	ZYX
Q96S55	ATPase WRNIP1	WRNIP1	384745	-	-	-
Q8NF37	Lysophosphatidylcholine acyltransferase 1	LPCAT1	-	0	-	721453
A8K4W0	40S ribosomal protein S3a	RPS3A	2.19627e+07	2.71946e+07	6.03178e+06	2.17672e+07
Q9Y5Y5	Peroxisomal membrane protein PEX16	PEX16	-	0	0	0
O60884	DnaJ homolog subfamily A member 2	DNAJA2	3.65148e+06	4.68924e+06	1.0614e+06	7.43864e+06
Q00577	Transcriptional activator protein Pur-alpha	PURA	-	-	0	-
A8K8K1	RNA 3-terminal phosphate cyclase		-	-	-	0
A0A7I2V3S3	Eukaryotic translation initiation factor 3 subunit E	EIF3E	8.40447e+06	7.40896e+06	7.01817e+06	6.07184e+06
Q13042	Cell division cycle protein 16 homolog	CDC16	-	565642	493405	1.0393e+06
A0A024R9R3	Vacuolar protein sorting-associated protein 18 homolog	VPS18	-	-	-	0
O14530	Thioredoxin domain-containing protein 9	TXNDC9	-	-	-	0
Q562Q1	Actin-like protein (Fragment)	ACT	0	-	-	715180
P47929	Galectin-7	LGALS7	-	-	4.04034e+06	-
A0A024RAS3	RNA helicase	hCG_27698	0	0	-	-
O00154	Cytosolic acyl coenzyme A thioester hydrolase	ACOT7	519635	3.14241e+06	370548	749064
Q00653	Nuclear factor NF-kappa-B p100 subunit	NFKB2	-	-	-	0
Q6VEQ5	WAS protein family homolog 2	WASH2P	-	198833	-	-
A0A384N6C7	Epididymis secretory sperm binding protein		1.81189e+06	5.87576e+06	2.56339e+06	-
B5BUB5	Autoantigen La (Fragment)	SSB	2.40659e+06	1.97245e+06	1.21793e+06	7.14989e+06
P50990	T-complex protein 1 subunit theta	CCT8	662112	4.27213e+06	1.0507e+06	4.61065e+06
O43681	ATPase GET3	GET3	1303446	926611	243266	1.74036e+06
A0A3B3ISK9	Malonate--CoA ligase ACSF3, mitochondrial	ACSF3	-	-	0	-
A0A1B2JLU7	Pyrroline-5-carboxylate reductase	PYCR1	3.72899e+06	4.98949e+06	4.49501e+06	6.98868e+06
Q8WVV4	Protein POF1B	POF1B	329145	-	0	-
Q53GR7	Solute carrier family 25, member 13 (Citrin) variant (Fragment)		-	-	-	556808
P55084	Trifunctional enzyme subunit beta, mitochondrial	HADHB	3.62835e+06	7.88074e+06	3.17489e+06	1.27274e+07
Q53F62	ADP-ribosylation factor GTPase activating protein 1 isoform a variant (Fragment)		0	-	259785	-
B2RD09	cDNA, FLJ96406, highly similar to Homo sapiens NOL1/NOP2/Sun domain family, member 5 (NSUN5), transcript variant 1, mRNA		355154	411642	-	0
B0YJ89	Serine/threonine-protein kinase RIO3	RIOK3	0	-	-	-
A0A2U9QGI0	NAP1L4/NUTM1D fusion protein	NAP1L4	1.13243e+06	1.28008e+06	0	2.01969e+06
B2RE46	Dolichyl-diphosphooligosaccharide--protein glycosyltransferase subunit 2		0	0	0	0
A8K7H4	Origin recognition complex subunit 4		554361	567602	2.04976e+06	822253
A0A024RCN6	Valine--tRNA ligase	VARS	0	-	0	-
A9UFC0	Caspase 14	CASP14	-	-	-	-
Q5T1Z8	Pumilio homolog 1	PUM1	1.55924e+06	-	924544	-
B3KM43	cDNA FLJ10228 fis, clone HEMBB1000119, highly similar to N-acetylserotonin O-methyltransferase-like protein		-	705247	487715	884918
A0A090N8H1	HCG1990708, isoform CRA_c	REPIN1	-	-	-	0
P43897	Elongation factor Ts, mitochondrial	TSFM	0	0	-	0
A0A0A0MRL7	Caspase-7	CASP7	-	0	-	0
A0A024R3W7	Elongation factor 1-beta	EEF1B2	1.40697e+07	3.80615e+06	7.31677e+06	9388347
Q6NVC0	ADP/ATP translocase (Fragment)	SLC25A5	1.35536e+06	1.62477e+06	1.72975e+07	2.01555e+06
Q562T9	Actin-like protein (Fragment)	ACT	1.68127e+07	5.95587e+06	-	1.71046e+07
A8KAH7	cDNA FLJ75444, highly similar to Homo sapiens protein kinase, cAMP-dependent, regulatory, type II, alpha (PRKAR2A), mRNA		0	-	-	-
A0A024R4U3	Tubulin tyrosine ligase-like family, member 12, isoform CRA_a	TTLL12	-	-	285184	0
A0A384NQ03	Epididymis secretory sperm binding protein		1.26155e+06	1.2835e+06	780459	3645097
A0A7P0TAE9	Calnexin	CANX	120945	0	0	412411
Q9NVX2	Notchless protein homolog 1	NLE1	-	1.02262e+06	-	0
A0A024R7L2	BRISC and BRCA1-A complex member 1	HSPC142	0	0	-	454988
B3KSZ4	cDNA FLJ37346 fis, clone BRAMY2021310, highly similar to Transcriptional repressor p66 beta		-	-	-	0
A0A024R718	Nicotinamide phosphoribosyltransferase	PBEF1	1.21715e+07	2.25164e+07	1.48959e+07	2.39899e+07
A0A140VJF4	Biliverdin reductase A		807382	473604	-	0
A0A024RDL1	Chaperonin containing TCP1, subunit 6A (Zeta 1), isoform CRA_a	CCT6A	8.66407e+07	1.99363e+07	1.43871e+07	1.95137e+07
P49757	Protein numb homolog	NUMB	-	-	-	605901
P51812	Ribosomal protein S6 kinase alpha-3	RPS6KA3	-	-	0	-
E5KMT5	Mitochondrial tRNA pseudouridine synthase A		18516580	0	-	670043
A0A384ME17	Elongation factor Tu	TUFM	2.9989e+07	5.14882e+07	3.63807e+07	7.06725e+07
A0A0A0MTI1	Delta(24)-sterol reductase	DHCR24	1.03222e+06	-	-	-
Q9NZ23	Drug-sensitive protein 1	YA61	-	-	-	-
B2R6J2	cDNA, FLJ92973, highly similar to Homo sapiens villin 2 (ezrin) (VIL2), mRNA		5.01063e+06	1.91611e+06	987131	2.51822e+06
Q9Y315	Deoxyribose-phosphate aldolase	DERA	-	0	-	0
O94905	Erlin-2	ERLIN2	1.96838e+06	0	1.01477e+06	579088
A8K2I7	cDNA FLJ76072, highly similar to Homo sapiens GIPC PDZ domain containing family, member 1 (GIPC1), transcript variant 1, mRNA		2.72796e+06	2.7534e+06	665047	3.18241e+06
B2RDG9	cDNA, FLJ96603, highly similar to Homo sapiens actin-related protein 10 homolog (S. cerevisiae) (ACTR10), mRNA		-	437937	192297	0
B7Z6L9	V-type proton ATPase subunit		-	-	0	577223
A8K3Z5	Nucleoporin NUP53		-	-	-	0
A0A384N647	Adenylate kinase 4, mitochondrial	AK4	2.3432e+06	1.09329e+06	624029	1.55283e+06
F8W930	Insulin-like growth factor 2 mRNA-binding protein 2	IGF2BP2	3203294	3.98459e+06	1.84095e+06	1.12963e+07
V9HWB4	78 kDa glucose-regulated protein	HEL-S-89n	706725	5.56667e+06	685191	3.9108e+06
Q9BW34	EEF1D protein (Fragment)	EEF1D	-	-	158636	-
A0A024R1Z6	Vesicle amine transport protein 1 homolog (T californica), isoform CRA_a	VAT1	505357	0	-	424465
P31947	14-3-3 protein sigma	SFN	-	-	0	0
Q13642	Four and a half LIM domains protein 1	FHL1	-	-	0	-
Q9NUQ8	ATP-binding cassette sub-family F member 3	ABCF3	0	403460	0	0
Q6ZN40	Tropomyosin 1 (Alpha), isoform CRA_f	TPM1	-	243779	0	-
Q86YZ3	Hornerin	HRNR	0	266060	609539	0
G3V5T9	Cyclin-dependent kinase 2	CDK2	630640	804644	604262	1.07765e+06
C9IZQ1	Signal sequence receptor subunit alpha	SSR1	3940219	1.50906e+06	1.14044e+06	2.08285e+06
P46776	60S ribosomal protein L27a	RPL27A	0	0	0	0
A0A3S6H7X4	Protein arginine N-methyltransferase 1 transcript variant 5	PRMT1	3.11626e+06	-	2.14396e+06	3.02363e+06
A0A024QZB4	Sulfotransferase	hCG_1993905	-	-	-	1.21967e+06
P22532	Small proline-rich protein 2D	SPRR2D	2.40531e+06	-	-	-
P62136	Serine/threonine-protein phosphatase PP1-alpha catalytic subunit	PPP1CA	1.1927e+06	-	-	-
P04843	Dolichyl-diphosphooligosaccharide--protein glycosyltransferase subunit 1	RPN1	4.74208e+06	3.76937e+06	2.96176e+06	3.34055e+07
P62495	Eukaryotic peptide chain release factor subunit 1	ETF1	1.82272e+06	1.35876e+06	0	986461
A0A024RAM4	Microtubule-associated protein 1B, isoform CRA_b	MAP1B	0	494950	-	0
Q6FHQ0	RBBP7 protein (Fragment)	RBBP7	-	753483	712750	-
D6RAX7	COP9 signalosome complex subunit 4	COPS4	-	4.78691e+06	-	-
Q969S3	Zinc finger protein 622	ZNF622	-	-	-	0
Q9NSK0	Kinesin light chain 4	KLC4	-	-	-	773040
V9HWI0	Alcohol dehydrogenase [NADP(+)]	HEL-S-165mP	2.99645e+06	3.32896e+06	2.29418e+06	3.95187e+06
Q9HAB8	Phosphopantothenate--cysteine ligase	PPCS	-	-	-	405651
P08240	Signal recognition particle receptor subunit alpha	SRPRA	-	2.1061e+06	-	2.12491e+06
A8K4Z4	60S acidic ribosomal protein P0		2.22449e+07	2.6255e+07	1.85093e+07	2.34537e+07
H3BPK4	Myosin regulatory light chain 2, skeletal muscle isoform (Fragment)	MYLPF	-	-	0	470842
P53597	Succinate--CoA ligase [ADP/GDP-forming] subunit alpha, mitochondrial	SUCLG1	4.94535e+06	1.19159e+06	0	6.30967e+06
Q59EI9	ADP/ATP translocase (Fragment)		2.08757e+06	3.12957e+06	-	1.716e+06
A0A024R1X5	Beclin-1	BECN1	-	250269	-	462891
P00367	Glutamate dehydrogenase 1, mitochondrial	GLUD1	-	8.35287e+06	-	-
Q7RU04	Aminopeptidase B	RNPEP	-	1.95426e+06	631448	1.87324e+06
Q15397	Pumilio homolog 3	PUM3	-	-	800997	2.09858e+06
Q09028	Histone-binding protein RBBP4	RBBP4	2.08663e+06	3.14032e+06	992855	972881
P46934	E3 ubiquitin-protein ligase NEDD4	NEDD4	-	-	0	-
A0A0U1RRH7	Histone H2A		1.01034e+06	1.39733e+06	1.07996e+06	1.11973e+06
B5BU08	U2 small nuclear RNA auxillary factor 1 isoform a	U2AF1	964539	-	1.56063e+06	-
Q562R1	Beta-actin-like protein 2	ACTBL2	-	-	-	-
B0QY89	Eukaryotic translation initiation factor 3 subunit L	EIF3L	5.41112e+06	7.15535e+06	5.24789e+06	8.52753e+06
Q9Y2Q3	Glutathione S-transferase kappa 1	GSTK1	-	0	0	0
Q13501	Sequestosome-1	SQSTM1	1.03891e+06	1.77899e+06	801053	1.51673e+06
A0A140VK39	Protein phosphatase methylesterase 1		460379	-	-	0
Q9UKX2	Myosin-2	MYH2	1.78306e+06	-	-	-
B2R802	U1 small nuclear ribonucleoprotein A		798531	1.00587e+06	-	-
A0A1W2PNV4	Uncharacterized protein		0	-	-	316922
Q6P1J9	Parafibromin	CDC73	0	0	615278	1.08418e+06
Q96IJ6	Mannose-1-phosphate guanyltransferase alpha	GMPPA	634270	449538	-	404269
Q969G3	SWI/SNF-related matrix-associated actin-dependent regulator of chromatin subfamily E member 1	SMARCE1	-	-	-	0
M0QYS1	60S ribosomal protein L13a (Fragment)	RPL13A	3.66782e+06	1388675	2.09923e+06	2.48038e+06
B7Z809	C-1-tetrahydrofolate synthase, cytoplasmic		1055479	1.90339e+06	1.70844e+06	1.22476e+06
Q12834	Cell division cycle protein 20 homolog	CDC20	-	-	-	0
A0A8B0RAT7	EDC4 variant	EDC4	0	632194	-	0
Q86TB9	Protein PAT1 homolog 1	PATL1	0	-	-	-
P38159	RNA-binding motif protein, X chromosome	RBMX	2.76417e+06	1.38509e+06	619417	4.08119e+06
A0A024QZW2	Nucleolar protein 7, 27kDa, isoform CRA_a	NOL7	-	-	-	0
A0A0S2Z583	Retinol dehydrogenase 11 isoform 1 (Fragment)	RDH11	1.0959e+06	0	0	1.45003e+06
Q9BW27	Nuclear pore complex protein Nup85	NUP85	-	-	767332	405765
Q96TA1	Protein Niban 2	NIBAN2	1.05875e+06	1.31023e+06	334932	672172
A0A291FGD1	Phosphomannomutase	PMM2	-	-	-	680462
P29401	Transketolase	TKT	4.64925e+07	3.41606e+07	1.91975e+07	4.83041e+07
B4DRS6	Sidoreflexin		403457	0	505718	0
A0A024R277	Serine palmitoyltransferase, long chain base subunit 1, isoform CRA_a	SPTLC1	7.94511e+06	-	-	5.71894e+06
Q16658	Fascin	FSCN1	946605	0	0	125798
G9K388	YWHAE/FAM22A fusion protein (Fragment)	YWHAE/FAM22A	5385522	8.9988e+06	4214504	8.70018e+06
B2RDN3	Cytosolic Fe-S cluster assembly factor NUBP2	NUBP2	625753	842732	0	648198
A0A0A0MQX8	Muscleblind-like protein 1	MBNL1	-	-	-	1.13634e+06
Q9BVI4	Nucleolar complex protein 4 homolog	NOC4L	-	-	0	807510
B2R6L0	Tubulin beta chain		3.32533e+06	3.6858e+06	2.16941e+06	3.80599e+06
Q6P1M0	Long-chain fatty acid transport protein 4	SLC27A4	1.4405e+06	-	0	2.85378e+06
P48643	T-complex protein 1 subunit epsilon	CCT5	811477	390115	-	3.28793e+06
Q8TDN6	Ribosome biogenesis protein BRX1 homolog	BRIX1	-	-	-	425584
V9HW90	Glutathione reductase	HEL-75	811671	521766	0	0
Q13242	Serine/arginine-rich splicing factor 9	SRSF9	-	0	-	1.16752e+06
A0A024QZ89	Component of oligomeric Golgi complex 4	COG4	-	-	-	786425
A0A024RAI1	Actin-like protein 3	ACTR3	2.87633e+06	1.96752e+06	552329	879836
B2R4R0	Histone H4	HIST1H4J	-	0	626551	-
V9HW22	Epididymis luminal protein 33	HEL-S-72p	-	3.21831e+07	17549488	8.36654e+07
P12956	X-ray repair cross-complementing protein 6	XRCC6	9.8304e+06	2.67374e+07	1.33847e+07	2.49064e+07
Q96RS6	NudC domain-containing protein 1	NUDCD1	419084	0	0	340439
A0A024R9N6	EH-domain containing 4, isoform CRA_a	EHD4	2.0326e+08	2.57275e+08	2.07451e+08	2.8573e+08
A0A024QYR6	Phosphatidylinositol-3,4,5-trisphosphate 3-phosphatase	PTEN	0	757201	-	313223
B7ZKQ8	Podocalyxin	PODXL	0	2.86274e+06	986223	0
O94826	Mitochondrial import receptor subunit TOM70	TOMM70	-	-	0	0
Q562L9	Actin-like protein (Fragment)	ACT	0	0	0	763466
A6NKF1	SAC3 domain-containing protein 1	SAC3D1	443774	-	-	-
B5BUB1	RuvB-like helicase (Fragment)	RUVBL1	1.30527e+07	1.43666e+07	1.32147e+07	1.20387e+07
Q96EY7	Pentatricopeptide repeat domain-containing protein 3, mitochondrial	PTCD3	-	-	-	545349
P22626	Heterogeneous nuclear ribonucleoproteins A2/B1	HNRNPA2B1	7123461	3.796e+06	-	1.05537e+07
B3KM36	cDNA FLJ10153 fis, clone HEMBA1003417, highly similar to BAG family molecular chaperone regulator 2		1.22866e+06	761347	1.05986e+06	2.61137e+06
Q9UH65	Switch-associated protein 70	SWAP70	-	567169	-	3.57559e+06
Q8N2K0	Lysophosphatidylserine lipase ABHD12	ABHD12	825882	1.30453e+06	526032	935400
Q05DF2	SF3A2 protein (Fragment)	SF3A2	0	0	-	0
B4E0Y9	Serine/threonine-protein kinase 26	STK26	3.3461e+06	-	1.98366e+06	0
A0A0S2Z4G4	Tropomyosin 3 isoform 1 (Fragment)	TPM3	-	0	-	-
B2RDT8	cDNA, FLJ96764, highly similar to Homo sapiens sorting nexin 8 (SNX8), mRNA		-	457669	-	381049
Q68EM7	Rho GTPase-activating protein 17	ARHGAP17	0	-	-	-
A0A0K0K1H8	Beta-1 metal-binding globulin	HEL-S-71p	-	-	-	-
Q8NCG7	Diacylglycerol lipase-beta	DAGLB	-	-	209331	-
Q9HC98	Serine/threonine-protein kinase Nek6	NEK6	1.15004e+06	1.44026e+06	913162	-
B4E3P1	cDNA FLJ57036, highly similar to Homo sapiens tropomyosin 2 (beta) (TPM2), transcript variant 2, mRNA		-	0	0	0
P55263	Adenosine kinase	ADK	799593	0	0	0
P41227	N-alpha-acetyltransferase 10	NAA10	0	0	0	0
A0A075B6F3	Dynein axonemal heavy chain 8	DNAH8	-	-	659273	-
Q6NZI2	Caveolae-associated protein 1	CAVIN1	1.45351e+07	8.89291e+06	6.22208e+06	1.40727e+07
D3DR22	Hydroxysteroid (17-beta) dehydrogenase 12, isoform CRA_a	HSD17B12	1.15174e+06	-	-	-
Q9NWY4	Histone PARylation factor 1	HPF1	-	-	-	946998
Q969X5	Endoplasmic reticulum-Golgi intermediate compartment protein 1	ERGIC1	1.47633e+06	1.31205e+06	0	2.2163e+06
Q9P0L0	Vesicle-associated membrane protein-associated protein A	VAPA	-	307201	-	-
B0YIW6	Coatomer subunit delta	ARCN1	1.80964e+06	8.82896e+06	2.01474e+06	4.96108e+06
Q59EA2	Coronin (Fragment)		1.53894e+07	1.38711e+07	7.83219e+06	1.6331e+07
B2R5S3	Cysteine desulfurase, mitochondrial		0	-	445233	274544
A0A024RB75	Citrate synthase	CS	467511	419162	381440	546101
A0A024R4K3	Malate dehydrogenase	MDH2	-	-	-	0
Q969T7	7-methylguanosine phosphate-specific 5-nucleotidase	NT5C3B	-	-	0	-
A0A384N6H6	Septin		-	-	2.25625e+06	-
B2RAQ8	Carnitine O-palmitoyltransferase		-	-	0	424801
Q9NR45	Sialic acid synthase	NANS	909826	-	-	776173
B3KME2	cDNA FLJ10772 fis, clone NT2RP4000243, highly similar to Cartilage-associated protein		615322	1.19692e+06	594450	414409
Q9BYX7	Putative beta-actin-like protein 3	POTEKP	-	-	-	-
P34897	Serine hydroxymethyltransferase, mitochondrial	SHMT2	1.34789e+07	2.71894e+07	-	1.51746e+07
A7XZE4	Beta tropomyosin isoform	TPM2	-	0	227105	-
A0A024RCB9	Protein TSSC4	TSSC4	-	-	-	0
A0A140VK00	Testicular tissue protein Li 227		902523	1.46338e+06	1.39373e+06	893673
B4DS14	Kinesin light chain		5.99157e+06	9.00544e+06	-	8.31701e+06
A0A024RBH2	Cytoskeleton-associated protein 4, isoform CRA_c	CKAP4	-	1.70344e+06	0	1.91236e+06
Q9NR12	PDZ and LIM domain protein 7	PDLIM7	974596	1.01713e+06	857555	1.19425e+06
Q53H88	Dynactin 2 variant (Fragment)		-	0	-	0
B4DY90	Tubulin beta chain		-	-	-	-
B4DX46	cDNA FLJ52663, highly similar to SET and MYND domain-containing protein 5		367098	-	200090	310716
B7Z8Q2	Alpha-2-HS-glycoprotein		400383	0	0	879544
A0A0S2Z3G9	Actinin alpha 4 isoform 1 (Fragment)	ACTN4	713735	947802	623517	2.02058e+06
B5BU24	14-3-3 protein beta/alpha	YWHAB	0	8.06739e+06	0	0
Q96A32	Myosin regulatory light chain 2, skeletal muscle isoform	MYLPF	-	-	-	-
B5BUD2	Replication factor C 2 isoform 1 (Fragment)	RFC2	1.13914e+08	1.75477e+08	2.81575e+08	4.13102e+06
Q00535	Cyclin-dependent-like kinase 5	CDK5	-	600570	-	254794
H0Y4R1	Inosine-5-monophosphate dehydrogenase	IMPDH2	-	-	-	-
P62280	40S ribosomal protein S11	RPS11	-	402133	635842	-
Q15293	Reticulocalbin-1	RCN1	2.19266e+06	1.02923e+06	536332	2.06523e+06
A0A024RDE5	Ras-GTPase activating protein SH3 domain-binding protein 2, isoform CRA_a	G3BP2	3.95388e+06	2.26972e+06	1.45517e+06	2.97037e+06
Q9Y266	Nuclear migration protein nudC	NUDC	-	0	0	-
B5BUE6	DEAD box protein 5 (Fragment)	DDX5	1.2351e+07	1.72383e+07	6.41198e+06	1.58989e+07
B4DX78	RNA helicase		6.7451e+06	8.28536e+06	8.72721e+06	9.47635e+06
O14929	Histone acetyltransferase type B catalytic subunit	HAT1	950331	723072	-	2.45963e+06
Q53G85	Elongation factor 1-alpha (Fragment)		179122746	1.20126e+08	60899125	2.11097e+08
P68371	Tubulin beta-4B chain	TUBB4B	71079984	1.43107e+08	6.67619e+07	86639560
O43824	Putative GTP-binding protein 6	GTPBP6	0	-	-	-
O75477	Erlin-1	ERLIN1	-	0	-	0
Q9BT25	HAUS augmin-like complex subunit 8	HAUS8	-	0	-	-
A5JGZ4	Peptidylprolyl isomerase (Fragment)	AIP	-	-	-	349569
Q9H4L4	Sentrin-specific protease 3	SENP3	1.33071e+06	0	-	1.94173e+06
A0A024R6W0	Aspartate aminotransferase	GOT2	346369	0	-	-
Q9BUP3	Oxidoreductase HTATIP2	HTATIP2	0	802106	0	262249
O76003	Glutaredoxin-3	GLRX3	6.40033e+06	5.64357e+06	1.71721e+06	4.44052e+06
K7ER00	Phenylalanine--tRNA ligase	FARSA	2.56589e+06	3.89922e+06	2.21397e+06	3.52618e+06
P09661	U2 small nuclear ribonucleoprotein A	SNRPA1	-	0	-	0
Q9Y230	RuvB-like 2	RUVBL2	75326340	9.91731e+07	1.23013e+07	1.10105e+08
P0CG38	POTE ankyrin domain family member I	POTEI	-	-	-	-
P52209	6-phosphogluconate dehydrogenase, decarboxylating	PGD	643306	227203	1.20058e+06	250980
A0A0M4FEM1	Alpha-1,4 glucan phosphorylase	PYGM	-	-	-	-
J3KPP4	Cisplatin resistance-associated overexpressed protein, isoform CRA_b	LUC7L3	-	411507	-	-
Q13200	26S proteasome non-ATPase regulatory subunit 2	PSMD2	-	3.81504e+06	-	-
A8K4T6	26S proteasome non-ATPase regulatory subunit 5		2.27679e+06	705955	341317	490283
A4D1P0	Aldo_ket_red domain-containing protein	LOC402299	-	-	851161	-
Q5LJA9	Ubiquitin carboxyl-terminal hydrolase (Fragment)	UCHL5	0	1.89982e+06	0	0
P12829	Myosin light chain 4	MYL4	-	596631	504768	552821
B2R950	cDNA, FLJ94213, highly similar to Homo sapiens pregnancy-zone protein (PZP), mRNA		-	-	-	8.388e+06
Q68CN4	Uncharacterized protein	DKFZp686E23209	-	-	-	-
Q00839	Heterogeneous nuclear ribonucleoprotein U	HNRNPU	4.93949e+06	8.46486e+06	3.09566e+06	5.67559e+06
Q59FT7	Mitogen-activated protein kinase kinase kinase 7 interacting protein 1 isoform alpha variant (Fragment)		-	-	0	-
A0A024R6Z0	Dynein light intermediate chain	DYNC1LI2	0	0	0	0
A0A499FI48	Protein disulfide-isomerase	PDIA4	-	0	-	753247
Q9NQ88	Fructose-2,6-bisphosphatase TIGAR	TIGAR	937890	1.53389e+06	756721	870190
P78406	mRNA export factor	RAE1	2.76293e+06	2.89523e+06	380165	445001
B2R774	cDNA, FLJ93313, highly similar to Homo sapiens lectin, mannose-binding, 1 (LMAN1), mRNA		374820	0	-	-
P49821	NADH dehydrogenase [ubiquinone] flavoprotein 1, mitochondrial	NDUFV1	-	0	-	-
P16152	Carbonyl reductase [NADPH] 1	CBR1	1.46854e+06	1.81755e+07	1.68217e+06	830844
Q13895	Bystin	BYSL	164042	0	823545	0
Q53FN7	BZW1 protein variant (Fragment)		1.27476e+06	2.61117e+06	-	1.79204e+06
E9PL17	Polyribonucleotide 5-hydroxyl-kinase Clp1	CLP1	480079	0	0	317993
A0A0A0MQR2	Replication termination factor 2	RTF2	-	-	0	-
Q96JJ7	Protein disulfide-isomerase TMX3	TMX3	-	1.70696e+06	1.29791e+06	1.77338e+06
A0A2R8YF87	Vacuolar protein sorting-associated protein 33A	VPS33A	256643	689594	0	892579
Q9NXH8	Torsin-4A	TOR4A	-	-	3.76285e+06	0
B2R6K4	cDNA, FLJ92996, highly similar to Homo sapiens guanine nucleotide binding protein (G protein), beta polypeptide 1 (GNB1), mRNA		-	-	-	2.88526e+06
Q13151	Heterogeneous nuclear ribonucleoprotein A0	HNRNPA0	1.34845e+06	2.26148e+06	215512	1.78346e+06
Q92599	Septin-8	SEPTIN8	0	0	1.62159e+06	612761
P05109	Protein S100-A8	S100A8	5077794	0	0	814493
A8K6L3	cDNA FLJ76883, highly similar to Homo sapiens FKSG44 gene (FKSG44), mRNA		-	-	-	0
O95678	Keratin, type II cytoskeletal 75	KRT75	-	-	-	-
Q6N092	Uncharacterized protein DKFZp686K18196 (Fragment)	DKFZp686K18196	-	507681	-	-
Q8TC07	TBC1 domain family member 15	TBC1D15	-	-	-	0
Q13409	Cytoplasmic dynein 1 intermediate chain 2	DYNC1I2	-	-	-	0
P55060	Exportin-2	CSE1L	1.03682e+06	0	201870	597067
A8K5K0	cDNA FLJ78309, highly similar to Homo sapiens heterogeneous nuclear ribonucleoprotein U-like 1 (HNRPUL1), transcript variant 1, mRNA		332366	-	-	481550
Q96F07	Cytoplasmic FMR1-interacting protein 2	CYFIP2	-	0	-	-
M0QXB4	Coatomer subunit epsilon	COPE	-	0	-	-
Q07960	Rho GTPase-activating protein 1	ARHGAP1	6.48933e+06	1.19464e+07	3.23777e+06	5.97129e+06
S4R3N1	10 kDa heat shock protein, mitochondrial	HSPE1-MOB4	-	-	-	-
A0A1U9X7X5	Kinesin-like protein		-	0	-	6338568
V9HWB8	Pyruvate kinase	HEL-S-30	1.69483e+08	6.64262e+06	4.3214e+07	1.39525e+08
Q99961	Endophilin-A2	SH3GL1	-	-	-	0
A0A096LPI6	Utp12 domain-containing protein (Fragment)		1.02657e+06	0	250404	737333
A8K9A5	Thymidylate synthase		653108	456754	404177	668558
B2RDD7	Protein arginine N-methyltransferase 5		-	0	-	0
Q15833	Syntaxin-binding protein 2	STXBP2	-	0	-	0
Q9HDC9	Adipocyte plasma membrane-associated protein	APMAP	1.17696e+06	-	-	1.37903e+06
Q5JPH6	Probable glutamate--tRNA ligase, mitochondrial	EARS2	-	358335	905847	60187
Q14157	Ubiquitin-associated protein 2-like	UBAP2L	-	-	409039	-
P09497	Clathrin light chain B	CLTB	-	2.58772e+06	-	1.68037e+06
O00116	Alkyldihydroxyacetonephosphate synthase, peroxisomal	AGPS	-	-	-	1.85436e+06
Q16222	UDP-N-acetylhexosamine pyrophosphorylase	UAP1	-	472154	-	-
H7BY16	Nucleolin	NCL	4.24025e+06	1.17991e+07	6.83057e+06	1.43941e+07
A0A1S5UZ07	Talin-1	TLN1	-	0	-	-
Q9H788	SH2 domain-containing protein 4A	SH2D4A	-	0	-	0
Q9NTX5	Ethylmalonyl-CoA decarboxylase	ECHDC1	4.68207e+06	6.73724e+06	3747357	1.28451e+06
Q9UHD8	Septin-9	SEPTIN9	6.23662e+06	7.15712e+06	3.13526e+06	7.26603e+06
Q59ET0	1,4-alpha-glucan branching enzyme (Fragment)		-	-	-	2.29379e+06
J3QQ67	60S ribosomal protein L18 (Fragment)	RPL18	592331	1.1222e+06	329930	0
P17812	CTP synthase 1	CTPS1	663563	1.54884e+06	394646	0
P14868	Aspartate--tRNA ligase, cytoplasmic	DARS1	6.85922e+06	7.19147e+06	9.28184e+06	6.89279e+06
Q15645	Pachytene checkpoint protein 2 homolog	TRIP13	0	1.79089e+06	0	1126968
A8K492	Methionine--tRNA ligase, cytoplasmic		1.46679e+06	0	1.07369e+06	543224
Q15149	Plectin	PLEC	150477	-	-	-
Q96L92	Sorting nexin-27	SNX27	1.5796e+06	-	-	0
A0A2Z6ATB6	Drebrin A	DBN1	-	-	-	-
A8K4M4	cDNA FLJ75329, highly similar to Homo sapiens LAG1 longevity assurance homolog 2 (S. cerevisiae), transcript variant 2, mRNA		1.27873e+07	-	-	-
Q5T9A4	ATPase family AAA domain-containing protein 3B	ATAD3B	1.84821e+06	2.33136e+06	2.83065e+06	2.64463e+06
Q53HH3	General transcription factor IIH subunit 4 (Fragment)		540138	676560	0	666940
Q9Y3I0	RNA-splicing ligase RtcB homolog	RTCB	6.12907e+06	8.39051e+06	2.85294e+06	7.37803e+06
B2RBR9	cDNA, FLJ95650, highly similar to Homo sapiens karyopherin (importin) beta 1 (KPNB1), mRNA		0	703796	0	643010
V9HW88	Calreticulin	HEL-S-99n	1.99748e+07	2.5824e+07	1.72007e+07	1.71218e+07
Q59F66	RNA helicase (Fragment)		644910	1.19874e+06	533784	1.61762e+06
P06703	Protein S100-A6	S100A6	-	-	-	-
P49327	Fatty acid synthase	FASN	2.6789e+06	9.96039e+06	1.62565e+06	3.5923e+06
K7ES00	Histone H3.3 (Fragment)	H3-3B	-	-	697716	-
E9PK25	Cofilin, non-muscle isoform	CFL1	-	-	-	-
Q9Y2R4	Probable ATP-dependent RNA helicase DDX52	DDX52	650116	0	0	0
A0A2R8Y6G6	2-phospho-D-glycerate hydro-lyase	ENO1	875475	6.29488e+06	373635	2.02282e+06
D3DQ70	SERPINE1 mRNA binding protein 1, isoform CRA_d	SERBP1	0	0	-	0
Q9UJX3	Anaphase-promoting complex subunit 7	ANAPC7	332899	-	251086	1.42732e+06
A1P3F0	STEAP family member 3, isoform CRA_b	STEAP3	-	417051	0	-
Q9H7B4	Histone-lysine N-methyltransferase SMYD3	SMYD3	0	416019	0	426714
P49321	Nuclear autoantigenic sperm protein	NASP	353300	0	0	520914
V9HWK1	Triosephosphate isomerase	HEL-S-49	2.41811e+07	3.82929e+07	-	-
A0A494C0B6	Long-chain-fatty-acid--CoA ligase 6	ACSL6	-	1.12414e+06	-	0
A0A804HL01	Alpha-adducin	ADD1	-	0	-	-
P54136	Arginine--tRNA ligase, cytoplasmic	RARS1	1.43958e+07	3.3799e+07	1.80966e+07	2.45136e+07
P22087	rRNA 2-O-methyltransferase fibrillarin	FBL	0	522293	0	780695
P42166	Lamina-associated polypeptide 2, isoform alpha	TMPO	-	967477	-	-
A0A140VJP2	Methionine adenosyltransferase 2 subunit beta		661327	743385	356354	778188
O43242	26S proteasome non-ATPase regulatory subunit 3	PSMD3	9.31697e+06	8.22016e+06	6.55763e+06	1.54042e+07
A0A024R8A2	GTPase activating protein and VPS9 domains 1, isoform CRA_d	GAPVD1	0	392240	516619	1.64114e+06
P36507	Dual specificity mitogen-activated protein kinase kinase 2	MAP2K2	3.11815e+06	2.85152e+06	3.14178e+06	1.96114e+06
A0A494C0J7	TGc domain-containing protein		-	-	8.38786e+06	-
P05089	Arginase-1	ARG1	-	-	622018	-
Q71U36	Tubulin alpha-1A chain	TUBA1A	-	-	0	-
B3KS98	Eukaryotic translation initiation factor 3 subunit H	EIF3H	2798108	2.81908e+06	1.52235e+06	4.62397e+06
A8MUM1	EARP and GARP complex-interacting protein 1	EIPR1	-	-	-	213272
A0A140VK14	Glutamate dehydrogenase (NAD(P)(+))		4.0671e+06	-	695788	3.8494e+06
A0A0A0MQS1	Pyrroline-5-carboxylate reductase	PYCR3	2.86459e+06	1.88822e+06	1.17703e+06	5.39056e+06
Q8N684	Cleavage and polyadenylation specificity factor subunit 7	CPSF7	0	-	0	0
P61163	Alpha-centractin	ACTR1A	-	3.63079e+06	-	2.01926e+06
Q9Y2X3	Nucleolar protein 58	NOP58	1.19302e+06	804684	594527	3.63453e+06
A0A0S2Z4G6	Tropomyosin 1 (Alpha), isoform CRA_o (Fragment)	TPM1	-	-	-	-
A8K3M9	cDNA FLJ76387, highly similar to Homo sapiens splicing factor, arginine/serine-rich 9 (SFRS9), mRNA		1.03989e+06	-	0	-
Q0IIN1	Keratin 77	KRT77	1.15837e+07	1.41995e+06	1.37381e+07	1.06253e+07
Q04206	Transcription factor p65	RELA	1.87747e+06	602564	255829	2.75375e+06
Q15287	RNA-binding protein with serine-rich domain 1	RNPS1	-	0	-	0
Q13451	Peptidyl-prolyl cis-trans isomerase FKBP5	FKBP5	-	893670	-	289512
Q12792	Twinfilin-1	TWF1	541581	-	-	658751
Q9H6D7	HAUS augmin-like complex subunit 4	HAUS4	971235	-	-	-
Q13564	NEDD8-activating enzyme E1 regulatory subunit	NAE1	2.44376e+06	-	0	3.02542e+06
Q96T76	MMS19 nucleotide excision repair protein homolog	MMS19	1.2739e+06	0	318929	0
Q13505	Metaxin-1	MTX1	-	323210	-	1.1822e+06
P43686	26S proteasome regulatory subunit 6B	PSMC4	1.46626e+07	1.57914e+07	1.23978e+07	2.17174e+07
A0A024R6I7	Alpha-1-antitrypsin	SERPINA1	-	-	-	-
A8K1F4	cDNA FLJ78094, highly similar to Homo sapiens myeloid leukemia factor 2, mRNA		-	264402	-	-
A0A0A0MTH3	59 kDa serine/threonine-protein kinase	ILK	2.67808e+06	2.90148e+06	0	1.30372e+06
A0A384N6B9	Epididymis secretory sperm binding protein		2.43047e+06	3.46006e+06	1.82404e+06	7.45084e+06
O15371	Eukaryotic translation initiation factor 3 subunit D	EIF3D	2.79172e+06	3.35945e+06	2454597	7.00466e+06
P02647	Apolipoprotein A-I	APOA1	-	1.89199e+06	0	-
Q9NX20	39S ribosomal protein L16, mitochondrial	MRPL16	542293	575628	-	0
P43155	Carnitine O-acetyltransferase	CRAT	257950	0	-	-
P19012	Keratin, type I cytoskeletal 15	KRT15	-	-	486578	-
A0A024R7X7	Double-stranded RNA-binding protein Staufen homolog 2	STAU2	0	3.03417e+06	0	1.2954e+06
A0A384MDR8	Pyruvate dehydrogenase E1 component subunit beta		1.82533e+06	1.0502e+06	713783	1.65122e+06
Q92769	Histone deacetylase 2	HDAC2	563391	841916	-	552724
A0A024R2H0	TBC1 domain family, member 5, isoform CRA_a	TBC1D5	-	-	-	585812
Q00587	Cdc42 effector protein 1	CDC42EP1	-	-	-	215342
Q9Y305	Acyl-coenzyme A thioesterase 9, mitochondrial	ACOT9	6.76533e+06	9.25166e+06	5.56002e+06	9.18263e+06
O75955	Flotillin-1	FLOT1	-	-	-	-
P61221	ATP-binding cassette sub-family E member 1	ABCE1	5.37878e+06	9.72041e+06	1.62135e+06	1.17382e+07
P13929	Beta-enolase	ENO3	-	-	7.32596e+06	-
Q5TA45	Integrator complex subunit 11	INTS11	-	-	893313	-
O95470	Sphingosine-1-phosphate lyase 1	SGPL1	1.05503e+06	1.16574e+06	0	1.06143e+06
A0A7I2V327	NADH dehydrogenase [ubiquinone] 1 alpha subcomplex subunit 10, mitochondrial	NDUFA10	0	-	573030	-
P35527	Keratin, type I cytoskeletal 9	KRT9	1.91937e+08	2.6382e+08	3.04231e+08	2.23494e+08
Q9Y2T2	AP-3 complex subunit mu-1	AP3M1	-	1.33567e+06	-	910639
Q03169	Tumor necrosis factor alpha-induced protein 2	TNFAIP2	-	0	0	0
P13805	Troponin T, slow skeletal muscle	TNNT1	-	-	-	-
A0A0S2Z5U6	Pyrroline-5-carboxylate reductase (Fragment)	PYCR2	-	674781	-	938301
P16591	Tyrosine-protein kinase Fer	FER	-	-	-	357031
A0A024RDY3	Lysosomal-associated membrane protein 1, isoform CRA_a	LAMP1	-	-	-	-
B4DR61	Protein transport protein Sec61 subunit alpha isoform 1	SEC61A1	4.16626e+06	1.80275e+06	1.63772e+06	1.56832e+06
A0A384P5U2	Epididymis secretory sperm binding protein		-	0	-	-
A0A0J9YX62	DnaJ homolog subfamily B member 6	DNAJB6	-	0	-	563370
P11940	Polyadenylate-binding protein 1	PABPC1	7.43031e+06	2961668	4.23222e+06	1.4337e+07
B3KNC3	Nucleolar complex protein 2 homolog		308011	0	591350	1.16321e+06
P17987	T-complex protein 1 subunit alpha	TCP1	1.29967e+07	1.30643e+07	6.71177e+06	1.335e+07
B2R5H0	Protein S100		-	-	587339	-
Q969V3	Nicalin	NCLN	0	1.6584e+06	0	3.58141e+06
A0A5F9ZHL1	Acetyl-CoA acetyltransferase, mitochondrial	ACAT1	3.20165e+06	2.23355e+06	3.83367e+06	1.0755e+07
V9HWH0	Epididymis luminal protein 164	HEL164	965004	312344	676831	1.75792e+06
A8K6A2	cDNA FLJ77317, highly similar to Homo sapiens retinoblastoma binding protein 7 (RBBP7), mRNA		0	-	-	1.33823e+06
A0A7P0T9G6	Tubulin gamma chain	TUBG1	932589	2.09492e+06	0	2576588
O95782	AP-2 complex subunit alpha-1	AP2A1	0	327391	-	0
A0A1B0GTU4	Paxillin	PXN	-	1.17791e+06	0	0
C9JA08	60S ribosomal export protein NMD3	NMD3	9.15669e+06	7.0124e+06	1.15689e+06	3.96652e+06
Q96EM0	Trans-3-hydroxy-L-proline dehydratase	L3HYPDH	0	899215	-	0
A0A0S2Z428	HCG2039812, isoform CRA_b (Fragment)	KRT6A	3.1842e+07	-	875042	2.17383e+06
P26373	60S ribosomal protein L13	RPL13	5.55182e+06	2.41798e+06	1.03423e+06	6.62742e+06
A0A024RAV4	Cold shock domain protein A, isoform CRA_b	CSDA	-	0	-	0
A0A0G2JM12	Casein kinase II subunit beta	CSNK2B	0	0	0	0
Q59EL4	PRPF4 protein variant (Fragment)		1.33234e+08	-	-	0
A3RJH1	ATP-dependent RNA helicase DDX1	DDX1	-	-	-	1.22177e+06
Q9NV70	Exocyst complex component 1	EXOC1	-	-	-	0
P09496	Clathrin light chain A	CLTA	862495	4.53808e+06	3.34051e+06	-
P29317	Ephrin type-A receptor 2	EPHA2	-	-	-	586208
Q9Y6K9	NF-kappa-B essential modulator	IKBKG	-	-	-	0
B2R6U8	Cleavage and polyadenylation specificity factor subunit 5		1.0753e+06	0	719922	638657
H0Y4R2	NADPH--hemoprotein reductase (Fragment)	POR	-	-	-	2.70634e+06
E7EX29	14-3-3 protein zeta/delta (Fragment)	YWHAZ	-	5.21815e+06	-	6.60384e+06
Q8NBJ5	Procollagen galactosyltransferase 1	COLGALT1	-	0	-	987902
A8MXP9	Matrin-3	MATR3	364125	0	-	1.04913e+06
B4DDD6	Drebrin-like protein	DBNL	2731131	3.605e+06	-	-
Q6NUL7	SPTLC1 protein	SPTLC1	-	3.83962e+06	2.27649e+06	-
A8K4Q9	Hexokinase		-	455618	-	3117676
V9HVY3	Protein disulfide-isomerase	HEL-S-269	1.67176e+07	2.12314e+07	1.50389e+07	2.68618e+07
J3KPS3	Fructose-bisphosphate aldolase	ALDOA	2.43161e+06	2.46128e+06	744206	3.78745e+06
A0A804F729	Pyruvate kinase PKM	PKM	-	0	-	-
Q9HBM1	Kinetochore protein Spc25	SPC25	-	0	-	-
E9PAU2	Ribonucleoprotein PTB-binding 1	RAVER1	456234	253315	0	313461
Q53GI2	Testis expressed sequence 264 variant (Fragment)		-	-	-	0
P51553	Isocitrate dehydrogenase [NAD] subunit gamma, mitochondrial	IDH3G	0	540787	862652	0
Q13671	Ras and Rab interactor 1	RIN1	0	0	0	828012
P39023	60S ribosomal protein L3	RPL3	2.73103e+07	2.15506e+07	5.80322e+06	2.31285e+07
Q96F86	Enhancer of mRNA-decapping protein 3	EDC3	0	514721	-	426003
A0A0K0K1K4	Proteasome subunit alpha type	HEL-S-276	-	-	-	0
B4DDK9	Alpha-1,6-mannosyl-glycoprotein 2-beta-N-acetylglucosaminyltransferase		0	0	0	-
Q9BVP2	Guanine nucleotide-binding protein-like 3	GNL3	-	-	-	0
A0A384NKS6	Clusterin		-	-	-	-
A0A6Q8PGZ8	Diadenosine tetraphosphate synthetase	GARS1	-	995762	-	1.31974e+06
A0A5F9ZHM4	L-lactate dehydrogenase	LDHB	-	-	-	-
P52272	Heterogeneous nuclear ribonucleoprotein M	HNRNPM	6.33464e+06	7.79233e+06	2.50244e+06	1.374e+07
B3KQF5	Calumenin		1.63354e+06	1.36506e+06	5514578	5.82131e+06
P02533	Keratin, type I cytoskeletal 14	KRT14	6685638	1.20143e+07	1.50659e+07	1.15975e+07
Q53GL6	RNA binding protein (Autoantigenic, hnRNP-associated with lethal yellow) long isoform variant (Fragment)	RALY	4.65102e+06	2.76027e+06	3.34608e+06	2.83522e+06
Q9Y678	Coatomer subunit gamma-1	COPG1	-	1.68408e+06	2.1993e+06	5.88291e+06
P27694	Replication protein A 70 kDa DNA-binding subunit	RPA1	-	-	-	100384
O00233	26S proteasome non-ATPase regulatory subunit 9	PSMD9	-	-	-	0
A8K4W2	ATP synthase subunit b		1.27562e+06	-	0	1.3034e+06
O75832	26S proteasome non-ATPase regulatory subunit 10	PSMD10	-	0	0	-
Q53GS0	Nucleolar GTP-binding protein 1 (Fragment)		-	-	-	0
P49753	Acyl-coenzyme A thioesterase 2, mitochondrial	ACOT2	0	0	0	0
Q9BUK6	Protein misato homolog 1	MSTO1	1.42642e+06	0	-	1.4472e+06
C9JH19	Cathepsin D	CTSD	-	-	-	-
A0A024R3V0	DNA polymerase-transactivated protein 6, isoform CRA_a	DNAPTP6	2.46863e+06	254181	1.00804e+08	1.49971e+08
A0A499FHX9	DNA replication licensing factor MCM3	MCM3	749267	-	0	-
B4DY32	Asparagine synthetase [glutamine-hydrolyzing]		908672	3.12445e+07	2.46328e+07	574337
A0A024R8D4	Mitochondrial ribosomal protein S2, isoform CRA_a	MRPS2	0	3.10374e+06	-	0
Q14444	Caprin-1	CAPRIN1	0	0	-	0
B2RD27	cDNA, FLJ96428, highly similar to Homo sapiens proteasome (prosome, macropain) 26S subunit, non-ATPase, 7 (Mov34 homolog) (PSMD7), mRNA		746179	833821	527751	0
B7Z6M0	Peptidylprolyl isomerase		497992	769001	393666	-
B2R959	cDNA, FLJ94229, highly similar to Homo sapiens heterogeneous nuclear ribonucleoprotein L (HNRPL),mRNA		-	-	-	5.68033e+06
Q9NU22	Midasin	MDN1	-	-	-	504779
F8WAR4	MICOS complex subunit MIC19	CHCHD3	-	0	-	-
O43159	Ribosomal RNA-processing protein 8	RRP8	0	-	-	-
A0A7I2V5R6	Guanine nucleotide-binding protein G(s) subunit alpha isoforms short	GNAS	-	0	-	0
A0A024R6Q1	Eukaryotic translation initiation factor 5	EIF5	0	1.88986e+06	0	267168
Q00325	Phosphate carrier protein, mitochondrial	SLC25A3	1.45765e+07	1.44069e+07	1.24025e+07	2.46877e+06
E7EQZ4	Survival motor neuron protein	SMN1	-	-	0	1.29558e+06
H0YFD6	Enoyl-CoA hydratase	HADHA	-	326037	-	0
Q02750	Dual specificity mitogen-activated protein kinase kinase 1	MAP2K1	1.68822e+06	2.80116e+07	422558	2.48939e+06
B4DUT8	Calponin	CNN2	-	0	-	-
A0A0U1RRM4	Polypyrimidine tract-binding protein 1	PTBP1	6.83393e+06	5.43954e+06	3.28284e+06	3.88359e+06
B3KMV8	cDNA FLJ12766 fis, clone NT2RP2001520, highly similar to Calcium-binding mitochondrial carrier protein Aralar1		0	-	766254	-
A0A7I2V5Y5	Kinesin-like protein	KIF23	-	-	-	-
A0A024R0R4	SUMO-1 activating enzyme subunit 1, isoform CRA_b	SAE1	-	-	-	0
B7Z6D1	cDNA FLJ57430, highly similar to DNA-directed RNA polymerase II 33 kDa polypeptide		575896	-	-	-
Q14145	Kelch-like ECH-associated protein 1	KEAP1	-	0	-	0
Q16630	Cleavage and polyadenylation specificity factor subunit 6	CPSF6	636081	-	572503	1.0888e+06
P32119	Peroxiredoxin-2	PRDX2	-	-	-	-
Q6GMX3	IGL@ protein	IGL@	-	-	-	-
Q1ED39	Lysine-rich nucleolar protein 1	KNOP1	-	-	-	0
P43353	Aldehyde dehydrogenase family 3 member B1	ALDH3B1	6733808	-	-	8276388
Q6IBS0	Twinfilin-2	TWF2	-	364130	-	612118
B2R5M8	Isocitrate dehydrogenase [NADP]		-	-	117091	207537
Q96KP4	Cytosolic non-specific dipeptidase	CNDP2	-	-	-	318387
P49137	MAP kinase-activated protein kinase 2	MAPKAPK2	0	925081	-	1.02352e+06
A0A0S2Z492	DNA replication licensing factor MCM3	MCM3	-	407060	-	0
B4DWA7	Serine hydroxymethyltransferase		-	-	8.96579e+06	-
A0A024R5Q7	Adenylosuccinate synthetase isozyme 2	ADSS	0	-	0	-
Q3KQU3	MAP7 domain-containing protein 1	MAP7D1	-	426984	182433	579858
P15121	Aldo-keto reductase family 1 member B1	AKR1B1	2.70673e+06	1437659	-	624329
A0A384MEF1	Actin-depolymerizing factor		819257	0	-	-
Q0D2Q6	Phosphoglycerate mutase	PGAM1	-	-	5.74515e+06	-
A0A6Q8PHA2	Inverted formin-2	INF2	933664	4.65735e+06	1.11764e+06	1.75357e+06
Q8N6T3	ADP-ribosylation factor GTPase-activating protein 1	ARFGAP1	-	1154920	-	1.0515e+06
P50213	Isocitrate dehydrogenase [NAD] subunit alpha, mitochondrial	IDH3A	536639	1.28268e+06	0	1.42443e+06
P57078	Receptor-interacting serine/threonine-protein kinase 4	RIPK4	-	475605	-	-
A8K9K6	cDNA FLJ76962, highly similar to Homo sapiens nucleolar protein 5A (56kDa with KKE/D repeat) (NOL5A), mRNA		533490	2.9478e+06	562755	2.49715e+06
P57772	Selenocysteine-specific elongation factor	EEFSEC	-	0	-	-
Q96SK2	Transmembrane protein 209	TMEM209	-	-	0	-
P04792	Heat shock protein beta-1	HSPB1	7.90707e+07	4.1698e+07	1.40544e+07	2.59946e+07
O00231	26S proteasome non-ATPase regulatory subunit 11	PSMD11	7.05462e+06	6.8238e+06	7.6893e+06	1.0582e+07
P35908	Keratin, type II cytoskeletal 2 epidermal	KRT2	1.67693e+08	2.04914e+08	1.98801e+08	2.30617e+08
V9HW96	CCT-beta	HEL-S-100n	0	731392	1.63252e+06	3.21763e+06
D6RER5	Septin	SEPTIN11	328820	1.22012e+06	-	508480
Q53HB9	RNA helicase (Fragment)		2.47283e+06	2298067	1.6275e+06	-
A0A024R0L4	Ets2 repressor factor, isoform CRA_a	ERF	-	-	0	327220
Q8IW90	MTCH1 protein (Fragment)	MTCH1	545952	-	-	-
A8K5S3	IST1 homolog		-	-	0	-
E7ESZ7	NADH dehydrogenase [ubiquinone] 1 alpha subcomplex subunit 10, mitochondrial	NDUFA10	-	-	-	808906
B4DEG7	SNW domain-containing protein 1		353104	0	-	-
B7ZLF8	Uncharacterized protein		4.27386e+06	-	-	-
Q13131	5-AMP-activated protein kinase catalytic subunit alpha-1	PRKAA1	-	516795	-	0
P13639	Elongation factor 2	EEF2	4.50774e+06	6.38364e+06	3.24758e+06	4.84802e+06
Q5HYG7	Medium-chain specific acyl-CoA dehydrogenase, mitochondrial	DKFZp686M24262	-	-	0	0
Q9UQM3	Tubulin alpha chain (Fragment)		0	0	-	0
H0Y368	Dolichol-phosphate mannosyltransferase subunit 1	DPM1	-	620939	-	0
B2RBA6	DNA replication licensing factor MCM7	MCM7	1.11927e+06	-	0	4.46051e+06
Q53HB3	Proteasome 26S ATPase subunit 1 variant (Fragment)		2.07224e+07	2.51722e+07	1.96325e+07	3.11814e+07
P28749	Retinoblastoma-like protein 1	RBL1	-	551398	-	-
Q9NZB2	Constitutive coactivator of PPAR-gamma-like protein 1	FAM120A	160761	229433	-	585200
A0A384NL00	Glucose-6-phosphate 1-dehydrogenase		6.79873e+06	1.30015e+07	1.61182e+06	9.68665e+06
A8K905	Nucleolar complex protein 3 homolog		0	196273	-	156225
P08397	Porphobilinogen deaminase	HMBS	198846	289275	0	919206
Q15386	Ubiquitin-protein ligase E3C	UBE3C	371269	0	0	0
A0A0S2Z3F9	Cell division protein kinase 7 (Fragment)	CDK7	-	-	-	0
Q2F838	Eukaryotic translation elongation factor 1 gamma (Fragment)		-	-	553496	-
A0A3B3ITA3	UPF0488 protein C8orf33	C8orf33	478749	0	-	284224
Q6S8J3	POTE ankyrin domain family member E	POTEE	-	0	1.77648e+06	4.37501e+06
A8K940	cDNA FLJ77630, highly similar to Homo sapiens BPY2 interacting protein 1, mRNA		-	-	0	-
Q8WV41	Sorting nexin-33	SNX33	-	-	-	569284
B4DXR9	Zinc finger protein 732	ZNF732	-	-	-	-
Q8NB16	Mixed lineage kinase domain-like protein	MLKL	-	-	626902	-
Q96JP5	E3 ubiquitin-protein ligase ZFP91	ZFP91	-	-	-	0
A0A140VK70	26S proteasome AAA-ATPase subunit RPT1		1.05202e+07	1.24976e+07	8.53897e+06	2.01889e+07
B4DWB5	3-phosphoadenosine-5-phosphosulfate synthase		3.5624e+06	2.73244e+06	518819	1.64372e+06
A0A7I2V5A3	Hepatocyte growth factor-regulated tyrosine kinase substrate	HGS	-	-	0	-
P48307	Tissue factor pathway inhibitor 2	TFPI2	-	848684	-	1.19704e+06
Q9UPT5	Exocyst complex component 7	EXOC7	-	-	-	0
P28838	Cytosol aminopeptidase	LAP3	1.85542e+06	3.08637e+06	1.70427e+06	1.48712e+06
Q9Y5M8	Signal recognition particle receptor subunit beta	SRPRB	-	0	0	0
A0A804HKI2	Leucine-rich PPR motif-containing protein, mitochondrial	LRPPRC	2.74663e+06	2.81423e+06	1.26665e+06	4.23536e+06
A0A024R3X4	60 kDa chaperonin (Fragment)	HSPD1	5.96801e+07	4.5175e+07	6.05501e+07	9.25433e+07
B2RE59	CCR4-NOT transcription complex subunit 9		0	-	0	638923
Q01469	Fatty acid-binding protein 5	FABP5	1.09835e+06	-	-	-
A0A7P0T9C4	Cytoplasmic dynein 1 heavy chain 1	DYNC1H1	656994	2.97039e+06	1.3573e+06	2.35126e+06
Q549M8	RNA transcription, translation and transport factor protein	C14orf166	1.84175e+06	3.55781e+06	1.14892e+06	3.24102e+06
A0A024R3P9	Acyl-Coenzyme A binding domain containing 3, isoform CRA_a	ACBD3	-	-	0	-
A0A1U9X8X6	Corneodesmosin		-	-	-	-
Q9H6F5	Coiled-coil domain-containing protein 86	CCDC86	-	-	-	0
A8K4T8	Condensin complex subunit 2		-	382222	0	-
Q9Y623	Myosin-4	MYH4	-	-	7.91594e+06	-
Q6ZP37	cDNA FLJ26554 fis, clone LNF01773, highly similar to Galactokinase		5.61005e+06	9.08206e+06	1430987	-
P26368	Splicing factor U2AF 65 kDa subunit	U2AF2	258846	222034	176104	2.29832e+06
Q59EF6	Calcium-activated neutral proteinase 2 (Fragment)		0	2.29385e+06	0	1.7975e+06
P54886	Delta-1-pyrroline-5-carboxylate synthase	ALDH18A1	-	2.5488e+06	1.12898e+06	3.55183e+06
H0YKD8	60S ribosomal protein L28	RPL28	-	-	-	852760
A0A5F9ZHU7	DNA primase large subunit	PRIM2	-	1.95939e+06	-	1.73858e+06
A0A0C4DG17	40S ribosomal protein SA	RPSA	0	0	358872	2.56132e+06
J3KPD3	RNA binding motif protein 7, isoform CRA_c	RBM7	-	-	640356	1.11822e+06
A0A087X0I6	Non-specific serine/threonine protein kinase	MARK1	-	0	-	-
Q9Y5A9	YTH domain-containing family protein 2	YTHDF2	0	0	-	0
Q59G98	TIA1 protein variant (Fragment)		-	-	-	-
F4ZW66	NF110b		2.85658e+06	629964	491326	1.98271e+06
A0A024R705	Vesicle-fusing ATPase	VPS4A	-	-	-	0
Q8N5B7	Ceramide synthase 5	CERS5	-	-	-	0
B3KSL5	cDNA FLJ36545 fis, clone TRACH2006670, highly similar to RNA-binding protein Luc7-like 2		3.02352e+06	1.96081e+06	-	3.28064e+06
A0A286YEU2	RNA-binding protein fox-1 homolog 1	RBFOX1	-	-	-	-
A0A024RAD5	Dolichyl-diphosphooligosaccharide--protein glycosyltransferase 48 kDa subunit	DDOST	0	346294	2.56654e+06	756035
A8K3C3	T-complex protein 1 subunit delta		3.82808e+06	8.17606e+06	911689	3643981
O76021	Ribosomal L1 domain-containing protein 1	RSL1D1	1.10255e+06	1.70526e+06	-	1.97951e+06
P52294	Importin subunit alpha-5	KPNA1	-	-	409645	1021580
F1D8R0	Nuclear receptor subfamily 2, group F, member 2, isoform CRA_a	NR2F2	-	-	-	205318
O43660	Pleiotropic regulator 1	PLRG1	-	304877	-	246244
A0A2R8Y6Y7	Succinate--CoA ligase [ADP-forming] subunit beta, mitochondrial	SUCLA2	584071	1.34711e+06	857611	4.34742e+07
B3KXY9	Hexokinase		617440	-	-	-
F5H5D3	Tubulin alpha chain	TUBA1C	4.54461e+07	1.64168e+07	-	-
B4DLX5	Serine/threonine-protein phosphatase 2A activator		-	4143659	3.30751e+06	-
B2R8R5	cDNA, FLJ94025, highly similar to Homo sapiens tripartite motif-containing 28 (TRIM28), mRNA		5.46243e+06	4.91853e+06	1.49937e+06	5.44979e+06
A0A1U9X8J5	SLC39A7		0	0	0	330761
Q9Y277	Voltage-dependent anion-selective channel protein 3	VDAC3	-	-	-	-
P50402	Emerin	EMD	493876	505897	0	630350
P13010	X-ray repair cross-complementing protein 5	XRCC5	893051	1.56348e+06	1.89444e+06	3.9445e+06
A0A2R8YDH4	Uncharacterized protein		-	599205	-	0
P10599	Thioredoxin	TXN	-	-	-	-
A0A024RC65	HCG1991735, isoform CRA_a	hCG_1991735	0	1.62548e+06	0	494625
Q96TA2	ATP-dependent zinc metalloprotease YME1L1	YME1L1	-	-	-	0
B2RDP6	cDNA, FLJ96709, highly similar to Homo sapiens glutamate rich WD repeat protein GRWD (GRWD), mRNA		1.28984e+06	1.94266e+06	1.72913e+06	0
A0A024RE04	PCI domain-containing protein	RP11-98F14.6	710293	1.36505e+06	701632	1038377
P21333	Filamin-A	FLNA	7.2697e+06	7.71702e+06	4.86908e+06	8.13319e+06
A0A024R487	Acyl-CoA synthetase long-chain family member 3, isoform CRA_a	ACSL3	0	349119	2.26035e+06	1.28677e+07
B4DLV7	Rab GDP dissociation inhibitor		585475	707043	612923	2.49639e+06
P12004	Proliferating cell nuclear antigen	PCNA	341293	421872	-	1.63512e+06
P48735	Isocitrate dehydrogenase [NADP], mitochondrial	IDH2	2.95864e+06	3.83007e+06	2.02947e+06	5.23987e+06
Q9NQ39	Putative 40S ribosomal protein S10-like	RPS10P5	-	-	-	-
Q59HH3	Trifunctional purine biosynthetic protein adenosine-3 (Fragment)		2.62735e+06	1.65758e+06	988621	720030
Q9H9T3	Elongator complex protein 3	ELP3	518082	536278	0	1.62103e+06
J9JIC5	Protein Njmu-R1	C17orf75	-	-	-	4.02927e+06
Q16186	Proteasomal ubiquitin receptor ADRM1	ADRM1	0	-	-	217971
M0R2N5	Very-long-chain enoyl-CoA reductase	TECR	-	0	-	-
A0A7P0TAT8	Endoplasmin	HSP90B1	7.33265e+06	1.10011e+07	4887053	5.48577e+06
D3DUW5	Dynamin-1-like protein	DNM1L	1.04678e+06	1.47501e+06	1.13126e+06	1.11305e+06
Q8N239	Kelch-like protein 34	KLHL34	0	-	-	-
A0A0S2Z577	Vacuolar protein sorting 33-like protein B isoform 1 (Fragment)	VPS33B	-	-	0	0
O00505	Importin subunit alpha-4	KPNA3	-	0	-	-
Q15046	Lysine--tRNA ligase	KARS1	177264	-	294751	833245
Q9Y2S7	Polymerase delta-interacting protein 2	POLDIP2	-	440248	-	0
H6QX63	Hepatocellular carcinoma related protein 2		-	-	-	0
V9HW31	ATP synthase subunit beta	HEL-S-271	1.55157e+07	5.12285e+07	1.20614e+07	2.03063e+07
A0A0B4J1V8	HCG2039996	PPAN-P2RY11	-	-	0	405689
P53582	Methionine aminopeptidase 1	METAP1	-	0	-	904122
O00629	Importin subunit alpha-3	KPNA4	-	0	-	430713
O43572	A-kinase anchor protein 10, mitochondrial	AKAP10	291969	-	-	299167
Q6FHX6	Flap endonuclease 1	FEN1	4.58743e+06	4.56451e+06	1.37955e+06	5.21511e+06
H0Y987	Phosphoacetylglucosamine mutase	PGM3	0	0	-	0
Q52LJ0	Protein FAM98B	FAM98B	502415	0	0	763419
Q9HD26	Golgi-associated PDZ and coiled-coil motif-containing protein	GOPC	522159	580842	801027	4.09084e+06
A0A024R1U0	Ran GTPase activating protein 1, isoform CRA_d	RANGAP1	2.08373e+06	4.69381e+06	1.25355e+06	4.89851e+06
Q9HA47	Uridine-cytidine kinase 1	UCK1	-	-	-	0
Q59GW6	Acetyl-CoA acetyltransferase, cytosolic variant (Fragment)		-	0	-	0
Q9UP83	Conserved oligomeric Golgi complex subunit 5	COG5	-	-	-	0
Q59H77	T-complex protein 1 subunit gamma (Fragment)		1.7763e+07	1.16107e+07	5.74849e+06	8.60145e+06
Q13363	C-terminal-binding protein 1	CTBP1	560305	3.60412e+06	1.12215e+06	2193118
B2CIS9	Caspase 14, apoptosis-related cysteine peptidase	CASP14	-	-	-	-
Q59GJ0	Eukaryotic translation initiation factor 4 gamma, 3 variant (Fragment)		-	-	-	0
B4E2L0	cAMP-dependent protein kinase		0	0	-	-
Q53GZ6	Heat shock 70kDa protein 8 isoform 1 variant (Fragment)		1.84667e+07	-	-	-
C1PHA2	Tyrosine-protein kinase receptor	KIF5B-ALK	-	0	0	-
P68366	Tubulin alpha-4A chain	TUBA4A	1.08558e+07	1.26759e+07	1.21237e+07	1.45583e+07
B3KY60	cDNA FLJ16777 fis, clone BRHIP2029567, highly similar to Cell division cycle 5-like protein		0	222067	-	259412
A0A0J9YXC7	LIM and senescent cell antigen-like-containing domain protein	LIMS4	-	-	-	0
P27635	60S ribosomal protein L10	RPL10	1234780	3.15317e+06	-	568309
B3KMR5	cDNA FLJ12434 fis, clone NT2RM1000037, highly similar to Homo sapiens KIAA0690 protein		357474	0	-	0
A4D1G5	40S ribosomal protein S27	LOC392748	-	-	-	323203
Q9NQT5	Exosome complex component RRP40	EXOSC3	-	-	-	549943
Q86V37	TAOK2 protein (Fragment)	TAOK2	-	-	-	286402
P19652	Alpha-1-acid glycoprotein 2	ORM2	-	-	-	0
O75489	NADH dehydrogenase [ubiquinone] iron-sulfur protein 3, mitochondrial	NDUFS3	207018	-	-	0
A0A024R301	Choline dehydrogenase, isoform CRA_a	CHDH	0	0	-	0
A8K9C4	Elongation factor 1-alpha		-	-	-	-
P55735	Protein SEC13 homolog	SEC13	982739	1.36524e+06	660156	2.01612e+06
B4DM85	Kinesin-like protein		-	-	-	1.38232e+06
Q15691	Microtubule-associated protein RP/EB family member 1	MAPRE1	-	0	-	324490
B7ZC38	Endophilin-B2	SH3GLB2	-	327314	-	-
I6L9E8	Family with sequence similarity 98, member A	FAM98A	0	2.42077e+06	-	-
P08729	Keratin, type II cytoskeletal 7	KRT7	1.16145e+07	1.38642e+07	1.1058e+07	1.64079e+07
Q9H936	Mitochondrial glutamate carrier 1	SLC25A22	654080	2.30634e+06	0	-
B5ME19	Eukaryotic translation initiation factor 3 subunit C-like protein	EIF3CL	-	786938	0	0
A0A3B3IT92	DNA replication licensing factor MCM4	MCM4	0	312936	318183	584285
P00338	L-lactate dehydrogenase A chain	LDHA	3.28762e+07	4.40288e+07	2.12121e+07	3.20726e+07
A0A7I2YQG2	Ribosomal protein L19	RPL19	2.20749e+06	10601645	-	3247209
Q9NSD9	Phenylalanine--tRNA ligase beta subunit	FARSB	-	759996	-	-
F6WQW2	Ran-specific GTPase-activating protein	RANBP1	518072	750149	0	2.2457e+06
P49593	Protein phosphatase 1F	PPM1F	-	-	-	0
A0A024RCF9	Armadillo repeat containing, X-linked 3, isoform CRA_a	ARMCX3	856506	908962	388868	0
A4D1Z4	KIAA0415 gene product	KIAA0415	-	526635	-	-
A0A583ZB34	MHC class I antigen	HLA-A	-	645163	-	678230
A0A494C0X0	Tubulin-folding cofactor B	TBCB	642269	904468	0	1.85078e+06
A0MNP2	CDW11/WDR57	WDR57	-	-	-	0
Q14126	Desmoglein-2	DSG2	251834	394106	183445	-
Q99623	Prohibitin-2	PHB2	0	0	-	-
P17858	ATP-dependent 6-phosphofructokinase, liver type	PFKL	-	0	-	768907
Q597H1	N-myc downstream-regulated gene 1 protein	TRG14	-	4.24876e+06	-	2.38728e+06
A0A7I2V535	Non-POU domain-containing octamer-binding protein	NONO	1.22613e+07	9.20199e+06	3.87113e+06	2.12685e+07
A0A7S5C4Q5	IGH c3444_heavy_IGHV1-69_IGHD1-26_IGHJ4 (Fragment)		-	-	-	-
O75616	GTPase Era, mitochondrial	ERAL1	1.06364e+06	941575	0	939601
Q53EZ4	Centrosomal protein of 55 kDa	CEP55	-	-	-	0
B2R853	cDNA, FLJ93744, highly similar to Homo sapiens keratin 6E (KRT6E), mRNA		-	0	392046	-
Q7Z624	Calmodulin-lysine N-methyltransferase	CAMKMT	-	887972	309517	0
P30260	Cell division cycle protein 27 homolog	CDC27	-	0	0	-
D2JYH4	Actin, alpha 2, smooth muscle, aorta	ACTA2	-	-	-	-
A0A7I2YQF8	Eukaryotic translation initiation factor 3 subunit I	EIF3I	2.61457e+06	1.58135e+06	3.4476e+06	9.6078e+06
Q5SW79	Centrosomal protein of 170 kDa	CEP170	-	-	-	0
A8JZY9	Tubulin alpha chain		-	-	-	-
A6QKW0	SHINC3	SHINC3	658070	0	0	0
Q53GA7	Tubulin alpha chain (Fragment)		-	-	-	82630236
P38919	Eukaryotic initiation factor 4A-III	EIF4A3	3.42686e+06	2.21547e+06	798460	1.6802e+06
P56537	Eukaryotic translation initiation factor 6	EIF6	340726	0	-	0
Q00534	Cyclin-dependent kinase 6	CDK6	1.83592e+06	3.04618e+06	1205894	2.1071e+06
O95067	G2/mitotic-specific cyclin-B2	CCNB2	-	-	-	0
Q59EL2	COP9 signalosome complex subunit 2 (Fragment)		1.48541e+06	1.26836e+06	0	1.87581e+06
P30041	Peroxiredoxin-6	PRDX6	295948	-	-	-
Q96QR8	Transcriptional activator protein Pur-beta	PURB	508713	2.10907e+06	-	521089
A0A2X0U4T9	RACGAP1 (Fragment)	RACGAP1	-	-	-	-
A0A6Q8PGU6	Vesicle-fusing ATPase	SPATA5	669167	-	-	-
Q9Y6E3	26S proteasome non-ATPase regulatory subunit 13		5.76725e+06	-	3.24985e+06	-
A0A024R0V4	Vasodilator-stimulated phosphoprotein isoform 1	VASP	238786	125798	-	0
A0A024R179	Nuclear cap binding protein subunit 1, 80kDa, isoform CRA_a	NCBP1	-	-	-	0
Q9BUS0	ZYX protein (Fragment)	ZYX	474374	551475	-	900434
P48507	Glutamate--cysteine ligase regulatory subunit	GCLM	348012	-	-	-
Q13425	Beta-2-syntrophin	SNTB2	5766071	5.67609e+06	3580483	3.32082e+06
P17039	Zinc finger protein 30	ZNF30	-	-	-	71379.2
P51570	Galactokinase	GALK1	-	-	-	1.5688e+06
Q9Y4X5	E3 ubiquitin-protein ligase ARIH1	ARIH1	-	-	-	350981
Q99988	Growth/differentiation factor 15	GDF15	-	-	-	0
Q92522	Histone H1.10	H1-10	0	1439350	354329	0
Q5H9N4	Uncharacterized protein DKFZp686L20222	DKFZp686L20222	6.7867e+07	6.85535e+06	4.32355e+06	1.25022e+07
Q12931	Heat shock protein 75 kDa, mitochondrial	TRAP1	3.46819e+06	2.67962e+06	2.10113e+06	5.08932e+06
Q53H37	Calmodulin-like skin protein variant (Fragment)		-	-	-	-
A4D1P6	WD repeat-containing protein 91	WDR91	-	-	-	-
A0A0K0K1K7	6-phosphogluconolactonase	HEL-S-304	564448	581275	-	0
B3KSP9	PTGES3L-AARSD1 readthrough	PTGES3L-AARSD1	-	613190	-	-
Q8TAT6	Nuclear protein localization protein 4 homolog	NPLOC4	-	599509	-	-
Q6NSW5	Putative DENN domain-containing protein 10 B	DENND10P1	0	575363	351224	617848
Q5H9Q6	Inosine-5-monophosphate dehydrogenase	DKFZp781N0678	0	1.09215e+06	-	511271
A8K6S3	cDNA FLJ77570, highly similar to Homo sapiens pleckstrin homology domain containing, family C (with FERM domain) member 1 (PLEKHC1), mRNA		-	-	-	989725
O43776	Asparagine--tRNA ligase, cytoplasmic	NARS1	-	-	-	0
Q96BW9	Phosphatidate cytidylyltransferase, mitochondrial	TAMM41	0	0	0	0
A0A804HLJ9	Methylcrotonoyl-CoA carboxylase beta chain, mitochondrial	MCCC2	-	0	1.06598e+06	2.78814e+06
A8K3B6	Tyrosine-protein kinase		0	4.87619e+06	-	0
Q8WXX5	DnaJ homolog subfamily C member 9	DNAJC9	-	0	250132	-
A0A7P0TA71	Protein disulfide-isomerase	P4HB	4.19886e+06	7.67431e+06	1.84666e+06	2549167
P48594	Serpin B4	SERPINB4	-	-	781166	-
A0A0S2Z4C3	Fumarate hydratase, mitochondrial (Fragment)	FH	4.70398e+06	6.24231e+06	2.58806e+06	8.08535e+06
B4DYZ7	DNA polymerase delta subunit 3		-	0	-	404532
A0A5F9ZHB6	DNA primase	PRIM1	0	1.96037e+06	1.16589e+06	2.98889e+06
B5BU61	Histone deacetylase	HDAC1	608136	913183	433144	-
Q9UBB4	Ataxin-10	ATXN10	-	-	-	0
Q5U676	Galactosylgalactosylxylosylprotein 3-beta-glucuronosyltransferase (Fragment)	B3GAT3	0	-	-	-
Q15434	RNA-binding motif, single-stranded-interacting protein 2	RBMS2	0	0	-	680852
Q5EFE5	Anti-RhD monoclonal T125 gamma1 heavy chain		-	-	-	-
A0A090N7Y2	ATP-binding cassette, sub-family F (GCN20), member 2	ABCF2	-	1.20954e+06	2.09598e+06	2.03966e+06
Q9NY12	H/ACA ribonucleoprotein complex subunit 1	GAR1	-	474147	-	491732
Q8NHH9	Atlastin-2	ATL2	423608	0	0	-
Q9Y2Z4	Tyrosine--tRNA ligase, mitochondrial	YARS2	19485362	1.22136e+07	0	0
P26641	Elongation factor 1-gamma	EEF1G	4.29816e+07	3.87156e+07	1.66161e+07	41411890
O00487	26S proteasome non-ATPase regulatory subunit 14	PSMD14	3.54644e+06	2.14175e+06	1.14566e+06	3.41863e+06
Q9BUL8	Programmed cell death protein 10	PDCD10	26063646	0	14836520	17122920
Q5HYL6	Uncharacterized protein DKFZp686E1899	DKFZp686E1899	-	-	-	-
Q8TAA3	Proteasome subunit alpha-type 8	PSMA8	600634	0	-	-
A0A5H1ZRP4	Negative elongation factor B	NELFB	741772	1404464	874318	762476
P63244	Receptor of activated protein C kinase 1	RACK1	1.02974e+07	6.65631e+06	8.77854e+06	-
Q32P45	GTPase activating protein (SH3 domain) binding protein 1	G3BP1	-	-	6.19064e+06	-
A0A024R2Q4	Ribosomal protein L15	RPL15	777709	721884	-	786249
Q02413	Desmoglein-1	DSG1	754633	1.37914e+06	2.58828e+06	874948
A0A024RC67	Protein regulator of cytokinesis 1, isoform CRA_e	PRC1	-	-	-	-
P19784	Casein kinase II subunit alpha	CSNK2A2	873434	508269	0	0
Q6GMV2	Histone-lysine N-trimethyltransferase SMYD5	SMYD5	-	392749	-	-
Q9NVD7	Alpha-parvin	PARVA	0	0	-	-
A0A804HI25	7-dehydrocholesterol reductase	DHCR7	-	-	-	1.18075e+06
Q9NR30	Nucleolar RNA helicase 2	DDX21	527237	7577570	936020	1.88513e+06
Q13057	Bifunctional coenzyme A synthase	COASY	2.71045e+06	2.19367e+06	693771	1.25765e+06
Q13643	Four and a half LIM domains protein 3	FHL3	-	1.08936e+06	-	0
B2R841	Serine/threonine-protein kinase PLK		-	-	-	405258
A1LU37	Heterogeneous nuclear ribonucleoprotein D (AU-rich element RNA binding protein 1, 37kDa), isoform CRA_d	HNRPD	2.40525e+06	3.0983e+06	140187	3.01687e+06
A0A2R8Y422	40S ribosomal protein S27a	RPS27AP5	2.28966e+06	5.35141e+06	0	5789923
Q13610	Periodic tryptophan protein 1 homolog	PWP1	-	-	-	0
A0A5F9ZHN9	Aldehyde dehydrogenase	ALDH3A2	3.31883e+06	2183330	768312	2.25071e+06
P36542	ATP synthase subunit gamma, mitochondrial	ATP5F1C	-	0	0	2.5112e+06
A0A024R5X7	ClpX caseinolytic peptidase X homolog (E. coli), isoform CRA_a	CLPX	2.57963e+06	2952375	1.78528e+06	6.7335e+06
Q9BU76	Multiple myeloma tumor-associated protein 2	MMTAG2	0	0	0	852111
A0A024R8M0	Guanine nucleotide binding protein (G protein), alpha 13, isoform CRA_a	GNA13	346158	1.2434e+06	0	443258
P52597	Heterogeneous nuclear ribonucleoprotein F	HNRNPF	5.41408e+06	5.86389e+06	12484567	5.22739e+06
Q9UJX2	Cell division cycle protein 23 homolog	CDC23	-	0	-	-
A0A0A1HAV6	Ras-related protein Rab-3		-	615978	-	759311
A0A024R0M6	Mitochondrial import inner membrane translocase subunit TIM50	TIMM50	0	7.37275e+06	255255	1.53182e+06
Q8WVY7	Ubiquitin-like domain-containing CTD phosphatase 1	UBLCP1	263370	373422	0	1.09011e+06
B4DT57	cDNA FLJ61383, highly similar to Serine/threonine-protein kinase 24		-	1.78242e+06	488653	300069
A0A161I202	Lactotransferrin	LTF	-	-	-	-
B2R8Z8	cDNA, FLJ94136, highly similar to Homo sapiens synaptotagmin binding, cytoplasmic RNA interacting protein (SYNCRIP), mRNA		0	0	647205	3.59852e+06
A0A384MDS4	Epididymis secretory sperm binding protein	hCG_18987	-	0	934255	1.11445e+06
Q59EG8	26S proteasome non-ATPase regulatory subunit 2 (Fragment)		0	-	312925	811712
A8K3M3	Tyrosine-protein phosphatase non-receptor type	PTPN1	3.16047e+06	1.78977e+06	507796	4.62826e+06
P62917	60S ribosomal protein L8	RPL8	2.66056e+07	2.84587e+07	1.64004e+07	3.34795e+07
Q04695	Keratin, type I cytoskeletal 17	KRT17	1.7804e+07	1.65803e+06	3.59582e+06	1.48817e+06
A8K132	Glutaminase		6.10638e+06	1.88897e+06	667186	10890418
A0A1U9X819	28S ribosomal protein S18-2, mitochondrial		0	-	-	580504
Q9UNF0	Protein kinase C and casein kinase substrate in neurons protein 2	PACSIN2	-	6.76014e+06	-	0
A8K5T7	cDNA FLJ75365, highly similar to Homo sapiens SUGT1B (SUGT1) mRNA		-	0	-	-
Q6FIC5	Chloride intracellular channel protein	CLIC4	-	-	0	-
A1A4E9	Keratin 13	KRT13	1.67115e+06	-	-	690118
B2R7F8	Plasminogen		-	-	-	-
Q9P041	HSPC109		0	-	0	-
D6REE5	Receptor of-activated protein C kinase 1 (Fragment)	RACK1	-	-	-	4.72214e+06
J3KTL2	Serine/arginine-rich splicing factor 1	SRSF1	1.02544e+07	8.11623e+06	5.42528e+06	1.03336e+07
A0A1C7CYX9	Dihydropyrimidinase-related protein 2	DPYSL2	8.59032e+06	4.96768e+06	3074404	4.24608e+06
A8K2Z3	cDNA FLJ76092, highly similar to Homo sapiens 5-nucleotidase, cytosolic II-like 1 (NT5C2L1), mRNA		0	1.55716e+06	501385	1.98244e+06
B2R9U2	Peptidylprolyl isomerase		-	3.58906e+06	2.03441e+06	3.47974e+06
A0A0S2Z430	Phosphoenolpyruvate carboxykinase (GTP) (Fragment)	PCK2	-	1.36263e+06	0	-
A4D1E9	GTP-binding protein 10	GTPBP10	-	-	-	3.3412e+06
Q96CS3	FAS-associated factor 2	FAF2	2824176	0	-	0
Q15365	Poly(rC)-binding protein 1	PCBP1	0	685086	347106	0
Q06787	Synaptic functional regulator FMR1	FMR1	-	0	-	0
A0A024RAJ1	Mitochondrial ribosomal protein S27, isoform CRA_a	MRPS27	613848	1.64718e+06	449283	3.05748e+06
Q9BRL6	Serine/arginine-rich splicing factor 8	SRSF8	8.00711e+06	-	-	-
P01040	Cystatin-A	CSTA	-	-	-	-
A8K3A8	Glutaminyl-tRNA synthetase		-	0	0	-
P38117	Electron transfer flavoprotein subunit beta	ETFB	-	-	-	0
Q12904	Aminoacyl tRNA synthase complex-interacting multifunctional protein 1	AIMP1	7.04311e+06	8534582	9.93363e+06	7.82501e+06
P62140	Serine/threonine-protein phosphatase PP1-beta catalytic subunit	PPP1CB	260073	-	-	274506
G8JLB6	Heterogeneous nuclear ribonucleoprotein H	HNRNPH1	2.68304e+06	2.81772e+06	3.03625e+06	1.11843e+06
H7BZJ3	Protein disulfide-isomerase A3 (Fragment)	PDIA3	0	0	-	-
Q86Y46	Keratin, type II cytoskeletal 73	KRT73	0	1.95713e+06	-	2.99764e+06
Q9GZR2	RNA exonuclease 4	REXO4	235547	1.57519e+06	-	-
Q59F99	Staufen isoform b variant (Fragment)		3.18321e+06	9657982	1.01338e+06	8.13824e+06
A0A024QZ03	Coiled-coil domain-containing protein 22	CCDC22	-	504866	726486	1.14664e+06
P67809	Y-box-binding protein 1	YBX1	3.29924e+07	1.8272e+07	8.58625e+06	3.38331e+07
A0A6Q8PFU3	Platelet-activating factor acetylhydrolase IB subunit alpha	PAFAH1B1	5.80632e+06	4.19722e+06	3.41223e+06	9.44239e+06
A0A0F7KYT8	Fragile X mental retardation autosomal homolog variant p2K	FXR1	980095	6.66476e+06	2.0386e+06	4.82296e+06
A0A024R1X8	Junction plakoglobin	JUP	3.97305e+06	1.01593e+06	425726	887935
B5ME97	Septin 10, isoform CRA_c	SEPTIN10	-	386869	0	-
Q4LE36	ATP-citrate (pro-S-)-lyase (Fragment)	ACLY	5831603	1.02829e+07	2.74078e+06	8.8463e+06
F8WF69	Clathrin light chain	CLTA	-	-	-	3.40328e+06
P16402	Histone H1.3	H1-3	1.82266e+07	1.99462e+07	2.57608e+06	22423132
Q14473	GLOBIN domain-containing protein		4.03756e+06	-	-	0
Q53HU8	Vimentin (Fragment)		868295	2.224e+06	1.32902e+06	2.41682e+06
E5KT65	DNA-directed RNA polymerase II subunit E		1.08651e+06	394553	0	-
O43491	Band 4.1-like protein 2	EPB41L2	-	-	-	0
A0A7P0Z445	Serine/threonine-protein kinase VRK1	VRK1	-	-	-	0
P82650	28S ribosomal protein S22, mitochondrial	MRPS22	0	728806	0	1.03688e+06
Q16881	Thioredoxin reductase 1, cytoplasmic	TXNRD1	3.83699e+06	3.63082e+06	1.20755e+06	9.5751e+06
B2R7Z6	cDNA, FLJ93674		-	-	-	-
P38606	V-type proton ATPase catalytic subunit A	ATP6V1A	292290	-	-	673999
Q6FHY3	LOR protein	LOR	-	-	-	-
Q6IQ30	Polyadenylate-binding protein	PABPC4	304176	2.18499e+06	587482	1.25812e+06
A2A3R6	40S ribosomal protein S6	RPS6	1.16909e+06	369056	0	2.10507e+07
P13647	Keratin, type II cytoskeletal 5	KRT5	8.60003e+07	4.95209e+07	1.16354e+07	5.51488e+07
J3QLS3	28S ribosomal protein S7, mitochondrial	MRPS7	826853	-	-	2.14016e+06
B2R8G6	Peptidylprolyl isomerase		-	-	-	1.39514e+06
P48556	26S proteasome non-ATPase regulatory subunit 8	PSMD8	287278	-	2.04259e+06	0
Q5RKV6	Exosome complex component MTR3	EXOSC6	-	344048	201576	-
P05787	Keratin, type II cytoskeletal 8	KRT8	3.51056e+07	4.32636e+07	2.06521e+07	4.83333e+07
A0A024RA53	Serine/threonine kinase 17a (Apoptosis-inducing), isoform CRA_a	STK17A	354968	-	-	-
P29508	Serpin B3	SERPINB3	1.10886e+06	2.22397e+06	-	1.37306e+06
A0A6Q8PFJ0	Prelamin-A/C	LMNA	681332	5.46547e+06	486509	4.0355e+06
Q9UMS4	Pre-mRNA-processing factor 19	PRPF19	1.88944e+06	4.6985e+06	232706	370404
A0A024R2C5	Vesicle-fusing ATPase	VPS4B	0	483342	-	-
E7EPK1	Septin	SEPTIN7	4.13129e+06	5.689e+06	3.65207e+06	8.19772e+06
Q8IYD1	Eukaryotic peptide chain release factor GTP-binding subunit ERF3B	GSPT2	-	-	-	2839314
A0A140VK27	Leukotriene A(4) hydrolase		2.33526e+06	1.78029e+06	6.1661e+06	4.46453e+06
B3KM58	Glutaminase (Fragment)		-	867657	613010	-
J3KQ32	Obg-like ATPase 1	OLA1	1.83378e+06	4139890	1.22629e+06	3.29667e+06
A0A024R4Z3	Family with sequence similarity 111, member A, isoform CRA_a	FAM111A	-	5285946	-	-
Q53EU7	N-myc downstream-regulated gene 1 protein (Fragment)		2.49407e+06	-	1407345	-
A0A2U3TZU2	Glucose-6-phosphate isomerase	GPI	3.12102e+07	3.71034e+07	2.12381e+07	4.11171e+07
B2RBP3	NEDD8-activating enzyme E1 catalytic subunit		-	586248	0	-
Q96T51	RUN and FYVE domain-containing protein 1	RUFY1	-	379053	-	-
C9JME2	FERM, ARHGEF and pleckstrin domain-containing protein 1	FARP1	-	-	0	-
O75030	Microphthalmia-associated transcription factor	MITF	-	0	-	-
Q9Y3Y2	Chromatin target of PRMT1 protein	CHTOP	-	-	-	0
P22570	NADPH:adrenodoxin oxidoreductase, mitochondrial	FDXR	-	2.46898e+06	1.65964e+06	-
Q9BRZ2	E3 ubiquitin-protein ligase TRIM56	TRIM56	-	-	-	0
A0A024R184	Alpha-1,3/1,6-mannosyltransferase ALG2	ALG2	-	-	0	0
Q14258	E3 ubiquitin/ISG15 ligase TRIM25	TRIM25	-	-	8414560	-
Q9UKD2	mRNA turnover protein 4 homolog	MRTO4	-	-	-	274216
A8K9U0	cDNA FLJ78260, highly similar to Homo sapiens RNA binding motif protein 4, mRNA		573989	-	0	0
E7EVH7	Kinesin light chain		-	-	4.6412e+06	-
O00425	Insulin-like growth factor 2 mRNA-binding protein 3	IGF2BP3	839805	367208	2.19948e+06	6.17342e+06
Q9NXS2	Glutaminyl-peptide cyclotransferase-like protein	QPCTL	-	-	-	672494
A0A1B0GVI3	Keratin, type I cytoskeletal 10	KRT10	5.61737e+08	7.12129e+08	7.15851e+08	520838932
A0A087WUL9	26S proteasome non-ATPase regulatory subunit 13	PSMD13	-	3.69977e+06	-	4.51793e+06
Q13835	Plakophilin-1	PKP1	0	-	-	-
A0A590UJ43	Casein kinase I isoform alpha	CSNK1A1	0	0	-	0
Q59EJ3	Heat shock 70kDa protein 1A variant (Fragment)		1.20421e+07	-	9.07878e+06	-
V9HVZ7	Epididymis luminal protein 176	HEL-176	-	-	-	-
A0A0A0MT64	NADPH:adrenodoxin oxidoreductase, mitochondrial	FDXR	3.44643e+06	-	-	2.19299e+06
V9HW55	Proteasome subunit alpha type-1	HEL-S-275	1.04039e+06	-	-	671120
A0A2S0BDD1	Antithrombin-III	ATIII-R2	-	-	-	-
A8K7A0	DNA primase large subunit		1.4438e+07	-	-	-
Q06210	Glutamine--fructose-6-phosphate aminotransferase [isomerizing] 1	GFPT1	326604	730722	383643	974714
Q15084	Protein disulfide-isomerase A6	PDIA6	-	281139	-	0
Q5T160	Probable arginine--tRNA ligase, mitochondrial	RARS2	-	-	0	1.02387e+06
A0A024R1N1	Myosin, heavy polypeptide 9, non-muscle, isoform CRA_a	MYH9	3.18824e+06	1.99974e+06	2.52204e+06	1.23589e+07
Q53G47	LUC7-like isoform b variant (Fragment)		-	-	-	0
P46063	ATP-dependent DNA helicase Q1	RECQL	1.61266e+06	1.87028e+06	976616	1.82361e+06
P08574	Cytochrome c1, heme protein, mitochondrial	CYC1	289794	365193	204862	425241
Q9NPQ8	Synembryn-A	RIC8A	-	2.70236e+06	415762	2.37887e+06
O60832	H/ACA ribonucleoprotein complex subunit DKC1	DKC1	370117	844647	584169	2.44581e+06
B2RB23	cDNA, FLJ95265, highly similar to Homo sapiens acetyl-Coenzyme A acyltransferase 2 (mitochondrial 3-oxoacyl-Coenzyme A thiolase) (ACAA2), nuclear gene encoding mitochondrial protein, mRNA		6.11265e+06	1.17291e+07	6.55861e+06	1.35425e+07
P22695	Cytochrome b-c1 complex subunit 2, mitochondrial	UQCRC2	6.83985e+06	6.66285e+06	1.80132e+06	1.62648e+07
A0A0S2Z462	ArfGAP with FG repeats 1 isoform 2 (Fragment)	AGFG1	0	1.08847e+06	-	426113
Q16629	Serine/arginine-rich splicing factor 7	SRSF7	2.07187e+06	1.96079e+06	1.86927e+06	4.12429e+06
G5EA09	Syndecan binding protein (Syntenin), isoform CRA_a	SDCBP	-	-	-	1.18046e+06
Q9UNS2	COP9 signalosome complex subunit 3	COPS3	654454	733718	559972	734324
B0QZ18	Copine-1	CPNE1	1.35949e+06	1.40841e+06	-	306816
A0A0S2Z4Z0	RNA binding motif protein 14 isoform 1 (Fragment)	RBM14	813108	8.76119e+06	1.79631e+06	8.8954e+06
Q99447	Ethanolamine-phosphate cytidylyltransferase	PCYT2	0	560559	0	1.54574e+06
O00232	26S proteasome non-ATPase regulatory subunit 12	PSMD12	3.12627e+06	2.59621e+06	1.64887e+06	2.712e+06
Q15436	Protein transport protein Sec23A	SEC23A	-	10068851	-	-
A0A0B4J203	FIP1-like 1 protein		222455	-	-	-
B2R7W4	cDNA, FLJ93632, highly similar to Homo sapiens heterogeneous nuclear ribonucleoprotein R (HNRPR), mRNA		-	600761	-	3.21129e+06
Q8WUV3	PRMT3 protein (Fragment)	PRMT3	429771	-	-	-
A8K3Y5	cDNA FLJ78186		0	-	0	279820
P19013	Keratin, type II cytoskeletal 4	KRT4	-	-	-	-
B4DWA6	F-actin-capping protein subunit beta		-	1.03935e+06	-	753247
D3DSR7	Bridging integrator 3, isoform CRA_b	BIN3	420747	521302	262845	587179
A0A384N652	RNA helicase		-	-	-	1.72898e+06
P61513	60S ribosomal protein L37a	RPL37A	-	-	-	-
O15379	Histone deacetylase 3	HDAC3	-	-	-	533997
Q9Y2W1	Thyroid hormone receptor-associated protein 3	THRAP3	323451	-	-	568064
L8EC67	Alternative protein DGKK	DGKK	-	366467	-	676268
A0A024RDQ8	Replication factor C (Activator 1) 3, 38kDa, isoform CRA_a	RFC3	0	-	0	0
B2RDR4	Testin		5.82303e+06	7.94209e+06	1.6722e+06	1.34559e+07
A0A804HKE2	Alpha-actinin-1	ACTN1	0	0	-	-
A0A0S2Z3X8	Rab GDP dissociation inhibitor (Fragment)	GDI1	417700	0	-	-
Q59FC3	G protein-coupled receptor kinase interactor 1 variant (Fragment)		-	1.58419e+06	-	-
G3V0E4	Beta-MPP	PMPCB	-	474833	663171	1.40107e+06
A0A024QZE9	Uncharacterized protein	FLJ20643	-	-	-	0
B2RDJ6	Probable cytosolic iron-sulfur protein assembly protein CIAO1	CIAO1	0	-	288196	550490
A0A220K8H0	Solute carrier family 29 member 1 (Augustine blood group)	SLC29A1	-	-	-	0
B2R7M3	Aminoacyl tRNA synthase complex-interacting multifunctional protein 2		5.47192e+06	3.44834e+06	1.88037e+06	5.33403e+06
Q01813	ATP-dependent 6-phosphofructokinase, platelet type	PFKP	6.4248e+06	1.18747e+07	1.10342e+07	6.92674e+06
A0A024R2J6	HCG1995254, isoform CRA_a	hCG_1995254	-	473553	-	-
P42357	Histidine ammonia-lyase	HAL	-	-	-	-
B4DLN1	cDNA FLJ60124, highly similar to Mitochondrial dicarboxylate carrier		-	-	-	983634
P49643	DNA primase large subunit	PRIM2	-	-	9489819	-
Q6FGU2	dTMP kinase (Fragment)	DTYMK	275781	950127	-	-
P16989	Y-box-binding protein 3	YBX3	1.99082e+06	1.88439e+06	302458	1.62967e+06
A0A1U9X7R2	GNL1		-	1.28203e+06	-	1.16992e+06
Q9H488	GDP-fucose protein O-fucosyltransferase 1	POFUT1	-	-	-	535669
A0A087WXU3	Extended synaptotagmin-2	ESYT2	-	0	-	542446
Q53HM1	Uridine-cytidine kinase (Fragment)		-	0	0	0
J3KQE5	GTP-binding nuclear protein Ran (Fragment)	RAN	2.457e+06	3.35292e+06	-	537418
A0A140VJZ1	Ubiquitin carboxyl-terminal hydrolase		-	303428	-	-
P62424	60S ribosomal protein L7a	RPL7A	4.10202e+07	3.17355e+07	1.7691e+07	5.26377e+07
O95159	Zinc finger protein-like 1	ZFPL1	457670	481823	-	497036
Q8WUP2	Filamin-binding LIM protein 1	FBLIM1	0	-	0	-
B4DNB9	AP-2 complex subunit mu		4.23291e+06	6.05877e+06	1.98703e+06	3.63007e+06
P07814	Bifunctional glutamate/proline--tRNA ligase	EPRS1	1.21572e+06	1.62674e+06	1.74878e+06	1.03582e+06
Q13217	DnaJ homolog subfamily C member 3	DNAJC3	0	-	-	0
G3V3A4	SNW domain-containing protein 1	SNW1	-	-	2916610	3517961
Q53XS4	Tyrosine-protein phosphatase non-receptor type	PTPN6	351853	1.55103e+06	-	-
A0A7I2V4G0	Heterogeneous nuclear ribonucleoprotein A3	HNRNPA3	0	0	0	841354
Q6NUM9	All-trans-retinol 13,14-reductase	RETSAT	434627	691625	-	-
Q99442	Translocation protein SEC62	SEC62	-	-	-	314459
A0A0S2Z5D4	Dynactin 4 isoform 1 (Fragment)	DCTN4	623334	702172	-	524883
A0A024RD16	Serum response factor (C-fos serum response element-binding transcription factor), isoform CRA_a	SRF	-	-	0	1.12805e+06
B7Z1K5	Tubulin alpha chain		-	-	0	-
O15530	3-phosphoinositide-dependent protein kinase 1	PDPK1	-	0	358033	-
Q6KB66	Keratin, type II cytoskeletal 80	KRT80	3.57395e+06	1.47502e+06	888017	405693
Q13884	Beta-1-syntrophin	SNTB1	0	-	-	-
A0A024R4M0	40S ribosomal protein S9	RPS9	-	525493	-	2.45824e+06
Q5T749	Keratinocyte proline-rich protein	KPRP	305906	-	662264	-
Q15019	Septin-2	SEPTIN2	0	5.36869e+06	-	4.21154e+06
O60488	Long-chain-fatty-acid--CoA ligase 4	ACSL4	-	0	-	474819
P26196	Probable ATP-dependent RNA helicase DDX6	DDX6	0	3.81352e+06	-	0
Q9H845	Complex I assembly factor ACAD9, mitochondrial	ACAD9	1.06302e+06	-	0	-
Q96GG9	DCN1-like protein 1	DCUN1D1	-	-	393853	-
B3KML1	Sorting nexin-2		1.62262e+06	491161	648901	0
A0A1K0GXZ1	Globin C1	GLNC1	-	-	-	-
A0A7P0T871	Complex I assembly factor ACAD9, mitochondrial	ACAD9	-	0	-	397646
Q16891	MICOS complex subunit MIC60	IMMT	-	5828978	-	-
D0PNI1	Epididymis luminal protein 4	YWHAZ	5.79363e+06	-	4.15179e+06	-
Q86X55	Histone-arginine methyltransferase CARM1	CARM1	-	-	-	329698
A0A024QZN9	Outer mitochondrial membrane protein porin 2	VDAC2	-	-	-	-
P68133	Actin, alpha skeletal muscle	ACTA1	6393095	1.09726e+07	3.20634e+07	4.10583e+07
Q9HBB3	60S ribosomal protein L6		18179422	8.71424e+06	1.62396e+06	2.23343e+07
P62829	60S ribosomal protein L23	RPL23	-	-	0	-
O14979	Heterogeneous nuclear ribonucleoprotein D-like	HNRNPDL	0	548171	0	0
P84022	Mothers against decapentaplegic homolog 3	SMAD3	0	304698	-	-
E7EX59	Propionyl-CoA carboxylase beta chain, mitochondrial	PCCB	-	-	2.56651e+06	1.24984e+06
P53618	Coatomer subunit beta	COPB1	-	0	-	705239
A0A024R8A7	HCG31253, isoform CRA_a	hCG_31253	2.42556e+06	2.40265e+06	1.7219e+06	5.01712e+06
H3BPK7	Alanine--tRNA ligase	AARS1	0	979869	-	-
B2RA03	cDNA, FLJ94640, highly similar to Homo sapiens keratin 18 (KRT18), mRNA		2.3742e+07	3.14992e+07	3.29417e+07	3.4652e+07
Q15182	Small nuclear ribonucleoprotein-associated protein	SNRPB	-	0	-	0
A4D275	Actin-related protein 2/3 complex subunit	ARPC1B	-	687570	484483	761361
P78527	DNA-dependent protein kinase catalytic subunit	PRKDC	5.93469e+06	2.30835e+06	1.33505e+06	7.89363e+06
Q2XQU9	FHL2 isoform 5		-	-	0	0
Q9GZS1	DNA-directed RNA polymerase I subunit RPA49	POLR1E	-	275363	-	-
A0A7P0TA70	AAR2 splicing factor homolog	AAR2	-	1.07555e+06	0	1.57283e+06
A0A024RDS1	Heat shock 110 kDa protein	HSPH1	0	2.85682e+06	0	2.16832e+06
P50454	Serpin H1	SERPINH1	9.28922e+06	8.08312e+06	5.09593e+06	1.39599e+07
O00764	Pyridoxal kinase	PDXK	-	866433	288655	328268
A0A7I2V3V7	Synaptobrevin homolog YKT6	YKT6	-	0	-	-
P08779	Keratin, type I cytoskeletal 16	KRT16	4.46701e+06	1.14331e+06	1.91839e+06	1.14929e+06
A0A024R0L6	Epididymis secretory sperm binding protein	PAFAH1B3	-	480450	-	0
Q9NXW1	BJ-HCC-24 tumor antigen		-	1030169	-	628633
Q9H6Q4	Cytosolic iron-sulfur assembly component 3	CIAO3	0	-	-	545250
P02768	Albumin	ALB	1.26579e+08	2.0427e+08	1.44366e+08	2.24655e+08
Q9P031	Thyroid transcription factor 1-associated protein 26	CCDC59	-	-	-	0
O60701	UDP-glucose 6-dehydrogenase	UGDH	-	223778	-	0
V9HW01	Epididymis secretory protein Li 310	HEL-S-310	1.22127e+06	-	731050	1.50897e+06
Q96GA3	Protein LTV1 homolog	LTV1	-	613717	-	0
Q8WUK0	Phosphatidylglycerophosphatase and protein-tyrosine phosphatase 1	PTPMT1	-	1146801	-	-
P52788	Spermine synthase	SMS	562820	570881	337964	0
A0A5F9ZI21	Guanine nucleotide exchange factor H1	ARHGEF2	0	214616	178260	0
Q9H993	Damage-control phosphatase ARMT1	ARMT1	286091	364622	-	349896
B4DH02	Heat shock 70 kDa protein 4		-	-	-	0
B2R4P2	cDNA, FLJ92164, highly similar to Homo sapiens peroxiredoxin 1 (PRDX1), mRNA		389791	1.3022e+06	-	-
A0A0G2JIW1	Heat shock 70 kDa protein 1B	HSPA1B	-	5.22361e+07	-	6.83743e+06
A0A0A6YYL2	Sulfotransferase	SULT1A4	396018	442709	270993	-
Q7Z351	Uncharacterized protein DKFZp686N02209	DKFZp686N02209	3.97012e+06	1.74255e+06	2.00115e+06	-
P23526	Adenosylhomocysteinase	AHCY	2.57194e+07	19218489	8.8788e+06	2.51287e+07
Q8IYS0	Protein Aster-C	GRAMD1C	-	0	-	-
A0A6Q8PH91	ADP-ribose glycohydrolase MACROD1	MACROD1	-	-	-	4924607
P62906	60S ribosomal protein L10a	RPL10A	2.60269e+07	1.87396e+07	17993038	3.29857e+07
B2R6F9	cDNA, FLJ92932, highly similar to Homo sapiens serine/threonine kinase 38 (STK38), mRNA		-	-	-	566133
A0A6Q8PFE1	Apoptosis-inducing factor 1, mitochondrial	AIFM1	389423	412720	-	744807
P15924	Desmoplakin	DSP	16860694	1.24609e+06	1.02231e+07	358797
P25705	ATP synthase subunit alpha, mitochondrial	ATP5F1A	38647697	5.22074e+07	2.14351e+07	3.79811e+07
Q6YN16	Hydroxysteroid dehydrogenase-like protein 2	HSDL2	-	526743	-	-
Q7L5D6	Golgi to ER traffic protein 4 homolog	GET4	546700	1.43311e+06	-	-
Q12765	Secernin-1	SCRN1	193626	3.60952e+06	763660	275365
Q96BJ3	Axin interactor, dorsalization-associated protein	AIDA	367486	-	-	-
P09543	2,3-cyclic-nucleotide 3-phosphodiesterase	CNP	648881	502104	653606	1.14295e+06
Q92621	Nuclear pore complex protein Nup205	NUP205	0	-	-	211333
P61964	WD repeat-containing protein 5	WDR5	-	-	-	521379
A0A024RBB7	Nucleosome assembly protein 1-like 1, isoform CRA_a	NAP1L1	1.07217e+06	1.47706e+06	851840	1.2315e+06
B3KNB4	cDNA FLJ14168 fis, clone NT2RP2001440, highly similar to 14-3-3 protein gamma		2.18955e+06	6.70772e+06	-	2.81182e+06
B2RDG1	Fatty acyl-CoA reductase		921015	2862050	1.03393e+06	0
Q6NUR1	Non-SMC condensin I complex, subunit G	NCAPG	7181915	-	-	-
A8K521	DNA replication licensing factor MCM5		0	-	-	-
Q9BVA1	Tubulin beta-2B chain	TUBB2B	-	-	10260102	14349722
P31153	S-adenosylmethionine synthase isoform type-2	MAT2A	1.07384e+07	1.2177e+07	4.03633e+06	1.35151e+07
A0A7I2V2T3	Inosine-5-monophosphate dehydrogenase	IMPDH2	4.31427e+07	2.49328e+07	1.0208e+07	3.05771e+07
B5BU01	Eukaryotic translation initiation factor 2 beta	EIF2S2	-	2.74515e+06	1.13906e+06	127446
A0A024R637	TBC1 domain family, member 4, isoform CRA_b	TBC1D4	69542.8	-	-	0
Q3ZCM7	Tubulin beta-8 chain	TUBB8	-	-	-	0
A0A087X1N8	Serpin B6	SERPINB6	1.43307e+06	-	-	2.59216e+06
A8K666	Phenylalanyl-tRNA synthetase beta subunit		4.33786e+06	-	0	1.09259e+06
A0A024R1S8	LIM and SH3 domain protein 1	LASP1	0	529262	0	1.22704e+06
P49959	Double-strand break repair protein MRE11	MRE11	-	-	-	2.65476e+06
Q16850	Lanosterol 14-alpha demethylase	CYP51A1	564030	979289	399096	-
O95758	Polypyrimidine tract-binding protein 3	PTBP3	-	-	-	833518
Q5C9Z4	Nucleolar MIF4G domain-containing protein 1	NOM1	-	-	0	-
Q53F55	dTMP kinase (Fragment)		-	-	0	1.0497e+06
B4E290	cDNA FLJ50039, highly similar to Homo sapiens solute carrier family 25, member 24, transcript variant 1, mRNA		1.23957e+06	1.57638e+06	0	0
Q9BXW7	Haloacid dehalogenase-like hydrolase domain-containing 5	HDHD5	913006	1.64178e+06	1.21138e+06	2.35644e+06
Q9UJU6	Drebrin-like protein	DBNL	-	-	811981	4.38184e+06
Q6L8Q7	2,5-phosphodiesterase 12	PDE12	525172	481785	944081	363406
Q53HE2	Triosephosphate isomerase (Fragment)		-	-	1.64592e+07	2.35983e+07
Q9H6Y2	WD repeat-containing protein 55	WDR55	-	-	-	431750
A0A024R5K1	Coronin	CORO1B	2.9307e+06	3.5205e+06	2.35609e+06	2.20872e+06
Q96AG4	Leucine-rich repeat-containing protein 59	LRRC59	8.95588e+06	9.61057e+06	2.00887e+06	1.30125e+07
Q15717	ELAV-like protein 1	ELAVL1	233718	285012	3.42402e+06	651054
A0A804HJH7	Gamma-tubulin complex component 2	TUBGCP2	-	-	0	-
B4DPD5	Ubiquitin thioesterase		7.04397e+06	4.92083e+06	2.39676e+06	5.26003e+06
P13797	Plastin-3	PLS3	-	-	-	-
H0YMW4	Annexin	ANXA2	4.82799e+06	1.54882e+06	1.72038e+06	4.99263e+06
O60716	Catenin delta-1	CTNND1	-	1.69662e+06	-	912176
A0A0A0MRI2	Sorting nexin	SNX6	-	744237	1.52537e+06	1.84313e+06
H3BND4	Pyridoxal-dependent decarboxylase domain-containing protein 1	PDXDC1	-	2.15363e+06	-	-
O75821	Eukaryotic translation initiation factor 3 subunit G	EIF3G	2762002	5.52064e+06	2.05264e+06	5.36052e+06
Q9BV20	Methylthioribose-1-phosphate isomerase	MRI1	-	-	-	0
Q15417	Calponin-3	CNN3	661650	0	-	2.58761e+07
Q8IYK4	Procollagen galactosyltransferase 2	COLGALT2	-	-	1.81364e+06	-
V9HW87	Abhydrolase domain containing 14B, isoform CRA_a	HEL-S-299	-	-	0	-
P27361	Mitogen-activated protein kinase 3	MAPK3	1.70525e+06	677653	662488	1.1427e+06
P05160	Coagulation factor XIII B chain	F13B	-	-	-	-
Q59EK3	Adaptor-related protein complex 1, mu 1 subunit variant (Fragment)		3.4666e+06	2.66789e+06	2.94386e+06	1.67368e+06
B2RDF2	Pescadillo homolog	PES1	812565	458369	4.16198e+06	2.19108e+08
O15021	Microtubule-associated serine/threonine-protein kinase 4	MAST4	-	457973	-	-
Q8N9N2	Activating signal cointegrator 1 complex subunit 1	ASCC1	-	-	-	0
Q8WW22	DnaJ homolog subfamily A member 4	DNAJA4	-	0	-	0
A4D198	Eukaryotic translation initiation factor 4H	LOC392647	236073	-	-	-
E5KN59	Peptidyl-prolyl cis-trans isomerase D		653572	-	-	725291
A8K5J1	OMPdecase	UMPS	3.32133e+06	4.5073e+06	2.40054e+06	1.51382e+06
Q59GX9	Ribosomal protein L5 variant (Fragment)		2.43129e+06	-	597804	1.84556e+06
H0Y5K5	Endoplasmic reticulum-Golgi intermediate compartment protein 3 (Fragment)	ERGIC3	307593	0	-	-
Q96P63	Serpin B12	SERPINB12	-	-	1.97428e+06	-
B2R6F3	Epididymis secretory sperm binding protein	SFRS3	433652	0	0	567145
A8K4A8	cDNA FLJ76156, highly similar to Homo sapiens aspartyl-tRNA synthetase 2 (DARS2), mRNA		341805	-	-	-
A0A3B3ITK7	Phosphoglucomutase-1	PGM1	-	-	-	-
Q5JR94	40S ribosomal protein S8	RPS8	1.44127e+06	460380	3.31649e+06	3.12034e+06
O43291	Kunitz-type protease inhibitor 2	SPINT2	-	0	-	-
Q9NRN7	L-aminoadipate-semialdehyde dehydrogenase-phosphopantetheinyl transferase	AASDHPPT	0	-	-	0
P35232	Prohibitin	PHB	0	-	-	0
D9HTE9	Plasma membrane citrate carrier	SLC25A1	1.41867e+06	0	0	1.23057e+06
Q8TDD1	ATP-dependent RNA helicase DDX54	DDX54	713337	277300	0	1.01521e+06
O95218	Zinc finger Ran-binding domain-containing protein 2	ZRANB2	-	-	-	-
B3KQ33	cDNA FLJ32715 fis, clone TESTI2000784, highly similar to Importin-4		-	1760202	-	1.80945e+06
Q9BQ75	Protein CMSS1	CMSS1	0	2.26272e+06	538846	1.20935e+06
Q2QD09	Triosephosphate isomerase (Fragment)		-	-	-	-
A0A384MDY8	Epididymis secretory sperm binding protein		-	217338	0	762251
B3KSH1	Eukaryotic translation initiation factor 3 subunit F	EIF3F	7210756	8.35986e+06	3.82562e+06	1.74968e+07
Q59ER5	WD repeat-containing protein 1 isoform 1 variant (Fragment)		2.29105e+07	3.78547e+07	2.01167e+07	4.0941e+07
Q53GW1	Vesicle transport-related protein isoform a variant (Fragment)		-	-	-	493744
B2R6D4	Phosphomannomutase		-	850210	635580	-
A0A024RBL2	L-serine ammonia-lyase	SDSL	-	-	-	182288
Q8TEY4	Adaptor protein FE65a2 (Fragment)	APBB1	-	-	3.44505e+06	-
B2R7P8	5-aminoimidazole-4-carboxamide ribonucleotide formyltransferase		-	-	6.57175e+06	-
Q96I25	Splicing factor 45	RBM17	-	0	-	0
A0A024R4E7	Peroxisomal biogenesis factor 11B, isoform CRA_a	PEX11B	-	232413	-	-
A0A024R6D8	Splicing factor, arginine/serine-rich 5, isoform CRA_a	SFRS5	606475	-	-	1.21932e+06
A8K7F6	RNA helicase		3.21869e+07	37070089	1.50357e+07	5.5014e+07
E9PDI4	Ladinin-1	LAD1	-	-	-	0
Q9H9B4	Sideroflexin-1	SFXN1	293332	1.6583e+06	1.43919e+06	1.87309e+06
A0A0A6YYJ8	Putative RNA-binding protein Luc7-like 2	LUC7L2	-	-	0	-
A8K670	Nitric oxide synthase-interacting protein		-	-	-	271506
P17980	26S proteasome regulatory subunit 6A	PSMC3	6.7374e+06	6.97483e+06	4.14398e+06	5.43702e+06
V9HWF4	Phosphoglycerate kinase	HEL-S-68p	-	-	-	-
A0A0D9SF53	RNA helicase	DDX3X	7.34089e+06	1.43064e+07	7.46659e+06	1.32715e+07
P81605	Dermcidin	DCD	-	2.69353e+06	1.43408e+06	0
Q08211	ATP-dependent RNA helicase A	DHX9	1.04597e+06	4.26384e+06	1.30472e+06	9.0701e+06
A8K9A4	cDNA FLJ75154, highly similar to Homo sapiens heterogeneous nuclear ribonucleoprotein C (C1/C2), mRNA		1234527	3.33928e+06	0	7972439
A0A024R534	Metastasis associated 1 family, member 2, isoform CRA_a	MTA2	-	0	-	-
A0A0J9YXF2	Paraoxonase	PON2	0	-	-	-
B3KUJ0	cDNA FLJ39996 fis, clone STOMA2002166, highly similar to Splicing factor 3B subunit 4		-	767319	-	-
H0Y6G2	Calcium/calmodulin-dependent protein kinase	CAMK2G	-	-	0	-
O95747	Serine/threonine-protein kinase OSR1	OXSR1	3.37088e+06	2.82927e+06	0	5.26241e+06
Q8N1C8	75 kDa glucose-regulated protein (Fragment)	HSPA9	588057	-	395727	494571
Q9NZN4	EH domain-containing protein 2	EHD2	3.04789e+06	5.11744e+06	1.9401e+06	3.03829e+06
Q9Y3Z3	Deoxynucleoside triphosphate triphosphohydrolase SAMHD1	SAMHD1	1.07805e+06	2.25545e+06	1.03483e+06	2.63535e+06
Q01081	Splicing factor U2AF 35 kDa subunit	U2AF1	-	3.08602e+06	-	3.53074e+06
P19525	Interferon-induced, double-stranded RNA-activated protein kinase	EIF2AK2	2.40077e+06	5.37747e+06	0	4.77906e+06
B7Z2B0	Calcium/calmodulin-dependent protein kinase		489194	570552	394826	570532
Q9BRK5	45 kDa calcium-binding protein	SDF4	502597	-	-	0
B2RCM2	Leucyl-tRNA synthetase		-	-	-	403653
H0YA47	RUN and FYVE domain-containing protein 1 (Fragment)	RUFY1	-	-	-	0
Q9BT22	Chitobiosyldiphosphodolichol beta-mannosyltransferase	ALG1	653233	736545	505771	1.89073e+06
Q5EC54	Heterogeneous nuclear ribonucleoprotein K	HNRPK	1.22107e+07	1.17756e+07	4.83987e+06	2.38724e+07
Q8N357	Solute carrier family 35 member F6	SLC35F6	-	0	0	0
P55795	Heterogeneous nuclear ribonucleoprotein H2	HNRNPH2	-	0	834651	-
I3L4N8	Actin, cytoplasmic 2	ACTG1	-	-	-	2.90737e+08
A8K3H8	cDNA FLJ77680, highly similar to Homo sapiens protein phosphatase 2 (formerly 2A), regulatory subunit A (PR 65), alpha isoform (PPP2R1A), mRNA		0	517979	285679	538973
B4DZF2	cDNA FLJ59571, highly similar to Eukaryotic translation initiation factor 4gamma 2		551123	0	506287	0
Q14DR2	TRPM2 protein	TRPM2	-	3.42698e+06	-	-
O75436	Vacuolar protein sorting-associated protein 26A	VPS26A	0	3.30503e+06	10184606	7.32464e+06
B2R7B5	cDNA, FLJ93365, highly similar to Homo sapiens KH domain containing, RNA binding, signal transduction associated 1 (KHDRBS1), mRNA		1.79559e+06	-	162455	2533607
Q9NT62	Ubiquitin-like-conjugating enzyme ATG3	ATG3	742514	708822	-	-
Q13867	Bleomycin hydrolase	BLMH	-	753089	-	633289
Q15008	26S proteasome non-ATPase regulatory subunit 6	PSMD6	1.33964e+06	2.04309e+06	0	1.0501e+06
B3KNA8	cDNA FLJ14140 fis, clone MAMMA1002858, highly similar to Butyrate response factor 1		2.16851e+06	-	-	-
Q5D862	Filaggrin-2	FLG2	-	399216	0	0
Q562M3	Actin-like protein (Fragment)	ACT	-	0	-	0
A0A024R321	Filamin B, beta (Actin binding protein 278), isoform CRA_a	FLNB	0	1.6183e+06	0	1.17457e+06
H0Y449	Y-box-binding protein 1 (Fragment)	YBX1	-	-	-	-
P31689	DnaJ homolog subfamily A member 1	DNAJA1	754635	257683	1.11025e+06	2259871
B2R665	cDNA, FLJ92810, highly similar to Homo sapiens protein phosphatase 1G (formerly 2C), magnesium-dependent, gamma isoform (PPM1G), mRNA		266888	412406	-	1.32611e+06
A0A2R8YEL0	Alkylglycerone-phosphate synthase	AGPS	-	-	201245	-
Q562Z4	Actin-like protein (Fragment)	ACT	866749	-	-	-
A0A024RAZ7	Helix-destabilizing protein	HNRPA1	1.01859e+06	3.482e+06	2.55819e+06	3394961
P56182	Ribosomal RNA processing protein 1 homolog A	RRP1	507440	0	-	342985
Q9NQG5	Regulation of nuclear pre-mRNA domain-containing protein 1B	RPRD1B	0	0	-	0
P57721	Poly(rC)-binding protein 3	PCBP3	-	-	-	-
D6RF35	Gc-globulin	GC	-	-	-	-
A0A024R7M6	GATA zinc finger domain containing 2A, isoform CRA_a	GATAD2A	-	0	0	398061
A0A024R1K8	Splicing factor 3a, subunit 1, 120kDa, isoform CRA_a	SF3A1	0	0	-	-
Q15555	Microtubule-associated protein RP/EB family member 2	MAPRE2	0	0	-	0
A0A0A6YYL6	60S ribosomal protein L17	RPL17-C18orf32	-	963115	0	-
B2RDG0	Proteasome subunit alpha type		0	-	-	-
A0A090N8P3	Peptidylprolyl isomerase	FKBP9	-	-	-	0
Q59HH0	Retinoblastoma-associated protein variant (Fragment)		-	0	-	-
Q14566	DNA replication licensing factor MCM6	MCM6	536840	800268	534754	-
A0A140VJS3	Testicular tissue protein Li 149		1.1032e+07	7.97122e+06	1.14626e+07	4.01455e+07
A0A090N7V5	Gamma-glutamylcyclotransferase	C7orf24	-	-	883089	-
B4DW52	cDNA FLJ55253, highly similar to Actin, cytoplasmic 1		-	-	-	-
E7ERK9	Translation initiation factor eIF-2B subunit delta	EIF2B4	4.19197e+06	1.96496e+06	1.97582e+06	3.91562e+06
P49207	60S ribosomal protein L34	RPL34	-	0	-	371872
O75676	Ribosomal protein S6 kinase alpha-4	RPS6KA4	-	0	-	0
A0A087WSZ2	Alpha-actinin-3	ACTN3	-	-	2263267	-
Q9ULR0	Pre-mRNA-splicing factor ISY1 homolog	ISY1	-	-	-	0
A0A7I2YQE1	Importin subunit alpha	KPNA2	5.02482e+06	8.12343e+06	2.7891e+06	2.97906e+06
A8K690	cDNA FLJ76863, highly similar to Homo sapiens stress-induced-phosphoprotein 1 (Hsp70/Hsp90-organizing protein) (STIP1), mRNA		-	-	-	-
A0A0S2Z3L0	Electron transfer flavoprotein subunit alpha, mitochondrial (Fragment)	ETFA	539576	6.73251e+06	1.37282e+06	4.20383e+06
Q8NBS9	Thioredoxin domain-containing protein 5	TXNDC5	11739852	8.40222e+06	7.43951e+06	1.0744e+07
P68543	UBX domain-containing protein 2A	UBXN2A	-	4408523	-	-
Q6IPH7	60S ribosomal protein L14	RPL14	409116	2.48185e+07	391504	816864
E1NZA1	Peroxisome proliferator activated receptor interacting complex protein	PRIC295	2.13636e+06	2.16447e+06	876594	1.97321e+06
P41091	Eukaryotic translation initiation factor 2 subunit 3	EIF2S3	0	767319	0	0
A0A075B6G3	Dystrophin	DMD	235066	-	-	-
Q53F64	Heterogeneous nuclear ribonucleoprotein AB isoform a variant (Fragment)		0	2.29849e+06	0	2.0011e+06
A0A024R7U9	V-type proton ATPase subunit H	ATP6V1H	330943	0	289680	692349
D6RFN0	COP9 signalosome complex subunit 4	COPS4	0	-	-	5.99559e+06
A0A7P0T8C7	Sorting nexin-9	SNX9	-	1.331e+06	-	-
B7Z6Z4	Myosin light polypeptide 6	MYL6	-	-	-	-
P01024	Complement C3	C3	-	-	-	-
Q96HU8	GTP-binding protein Di-Ras2	DIRAS2	-	-	1.9965e+06	-
A0A024R4E2	TAR DNA-binding protein 43	TARDBP	-	0	284999	1.22089e+06
Q05655	Protein kinase C delta type	PRKCD	-	0	-	0
E9PI41	Exosome complex component RRP41 (Fragment)	EXOSC4	-	-	-	492005
P08727	Keratin, type I cytoskeletal 19	KRT19	1.35018e+07	1.40267e+07	2.86166e+06	1.08975e+07
B2RAR2	RNA-binding protein NOB1		-	0	-	422960
Q53GS9	U4/U6.U5 tri-snRNP-associated protein 2	USP39	-	-	-	279586
A0A140VJZ4	Ubiquitin carboxyl-terminal hydrolase		-	-	-	0
Q9Y5Q8	General transcription factor 3C polypeptide 5	GTF3C5	211541	0	-	683802
O43615	Mitochondrial import inner membrane translocase subunit TIM44	TIMM44	405993	327430	-	1.7968e+06
Q53GF0	CMP-N-acetylneuraminic acid synthase (Fragment)		-	0	-	0
Q9BV73	Centrosome-associated protein CEP250	CEP250	-	-	-	-
P31942	Heterogeneous nuclear ribonucleoprotein H3	HNRNPH3	-	0	0	0
Q5VWZ2	Lysophospholipase-like protein 1	LYPLAL1	-	-	-	339295
A0A0A0MRM9	Nucleolar and coiled-body phosphoprotein 1 (Fragment)	NOLC1	0	-	-	-
A4D2F6	Similar to Splicing factor, arginine/serine-rich, 46kD	LOC392896	-	3.82131e+06	-	5362985
Q9NR50	Translation initiation factor eIF-2B subunit gamma	EIF2B3	1164792	1.14641e+06	-	507043
P04899	Guanine nucleotide-binding protein G(i) subunit alpha-2	GNAI2	381117	557067	0	570158
Q7Z7K6	Centromere protein V	CENPV	-	-	0	0
P55809	Succinyl-CoA:3-ketoacid coenzyme A transferase 1, mitochondrial	OXCT1	339235	595098	-	-
P53677	AP-3 complex subunit mu-2	AP3M2	1.28481e+06	-	605120	-
Q7L5N1	COP9 signalosome complex subunit 6	COPS6	0	619969	443386	793269
A0A087X2I1	26S proteasome regulatory subunit 10B	PSMC6	3.96147e+06	3.12832e+06	1.22483e+06	1.23461e+06
A0A140VK65	Vacuolar proton pump subunit B		-	0	313316	-
K7ESQ2	Kinetochore protein Spc24 (Fragment)	SPC24	0	-	-	-
A0A024R814	Ribosomal protein L7, isoform CRA_a	RPL7	1.49289e+07	1.34253e+07	8.7711e+06	8.64313e+06
P04259	Keratin, type II cytoskeletal 6B	KRT6B	2680587	854947	0	0
A0A494C028	Protein DEK	DEK	-	0	-	1.09921e+06
Q9BTY7	Protein HGH1 homolog	HGH1	-	2.43774e+06	1.80885e+06	-
A0A7I2YQC0	Nucleophosmin	NPM1	2.05054e+07	6.58808e+06	8.59571e+06	15789534
Q8IZP0	Abl interactor 1	ABI1	0	-	-	-
A0A6Q8PFJ4	Mitofusin-2	MFN2	-	-	-	0
P10644	cAMP-dependent protein kinase type I-alpha regulatory subunit	PRKAR1A	2.14899e+06	3.24224e+06	4.84759e+06	2.93821e+06
Q9UK32	Ribosomal protein S6 kinase alpha-6	RPS6KA6	-	-	-	850625
A0A384NPX1	Epididymis secretory sperm binding protein		-	-	-	-
P60709	Actin, cytoplasmic 1	ACTB	2.44737e+08	248364256	149530659	-
A0A0A0MTQ8	Coiled-coil domain-containing protein 175	CCDC175	0	-	3.02265e+06	-
A0A384MDQ7	Epididymis secretory sperm binding protein		-	-	-	-
P13646	Keratin, type I cytoskeletal 13	KRT13	-	-	-	-
Q96A33	PAT complex subunit CCDC47	CCDC47	866310	1.25068e+06	1.04618e+06	1.58374e+06
Q09666	Neuroblast differentiation-associated protein AHNAK	AHNAK	1.33125e+06	865956	379664	1.43177e+06
A0A7I2V5M7	Ras GTPase-activating protein-binding protein 1	G3BP1	4456250	4.95907e+06	-	6.26829e+06
O95396	Adenylyltransferase and sulfurtransferase MOCS3	MOCS3	-	-	469761	2649277
P23396	40S ribosomal protein S3	RPS3	1.04792e+07	16877894	9.89606e+06	1.85856e+07
Q9NQC3	Reticulon-4	RTN4	857059	1.57534e+06	0	0
Q96DV4	39S ribosomal protein L38, mitochondrial	MRPL38	-	0	-	-
B4DUP2	UTP--glucose-1-phosphate uridylyltransferase		1.7634e+06	1.51599e+06	-	1.72864e+06
Q13454	Tumor suppressor candidate 3	TUSC3	616816	0	-	1.14538e+06
P27348	14-3-3 protein theta	YWHAQ	0	717135	0	309524
Q8WWH5	Probable tRNA pseudouridine synthase 1	TRUB1	0	0	0	0
Q9Y3B9	RRP15-like protein	RRP15	-	-	-	436774
P04406	Glyceraldehyde-3-phosphate dehydrogenase	GAPDH	5.29237e+07	1.13239e+07	4.88746e+06	2.52844e+07
A0A590UK80	Uncharacterized protein (Fragment)		2.91212e+06	1.09191e+07	4.19894e+06	3.65356e+06
A4D0P7	Origin recognition complex, subunit 5-like (Yeast)	ORC5L	-	-	-	0
Q99797	Mitochondrial intermediate peptidase	MIPEP	-	-	-	296531
M1VPF4	Tyrosine-protein kinase receptor	TPM3-ROS1	-	-	0	-
Q53HV2	T-complex protein 1 subunit eta (Fragment)		1.33748e+07	1.22265e+07	3.6825e+06	1.16632e+07
Q9Y6G9	Cytoplasmic dynein 1 light intermediate chain 1	DYNC1LI1	376094	1.62592e+06	2.49037e+06	834318
A0A2L0WW42	G protein subunit beta 1	GNB1	0	0	625045	-
Q9Y5B8	Nucleoside diphosphate kinase 7	NME7	487881	-	-	-
P25685	DnaJ homolog subfamily B member 1	DNAJB1	-	0	-	-
Q9UHX1	Poly(U)-binding-splicing factor PUF60	PUF60	0	-	0	564682
K9JA46	Epididymis luminal secretory protein 52	EL52	2.55764e+07	2.70688e+07	1.90109e+07	3.35714e+07
B4DR52	Histone H2B		165920	193702	-	0
A0A140VJS9	Serine/threonine-protein phosphatase		-	-	-	423452
Q59GW7	Replication factor C 5 isoform 1 variant (Fragment)		849797	0	364971	0
P61160	Actin-related protein 2	ACTR2	2.45852e+06	5058070	1.88238e+06	3.52065e+06
Q92747	Actin-related protein 2/3 complex subunit 1A	ARPC1A	-	-	-	-
A0A0S2Z559	V-raf-1 murine leukemia viral oncogene-like protein 1 isoform 2 (Fragment)	RAF1	-	-	-	949493
B2RAY1	cDNA, FLJ95184, highly similar to Homo sapiens signal transducing adaptor molecule (SH3 domain and ITAM motif) 1 (STAM), mRNA		-	0	0	1.00411e+06
Q6UWP8	Suprabasin	SBSN	-	-	0	-
H7C2Q8	EBNA1 binding protein 2, isoform CRA_d	EBNA1BP2	-	345641	-	454435
Q8NCH0	Carbohydrate sulfotransferase 14	CHST14	0	-	-	-
Q6MZU6	Uncharacterized protein DKFZp686C15213	DKFZp686C15213	-	-	-	-
Q5T750	Skin-specific protein 32	XP32	-	0	-	-
Q9Y5J1	U3 small nucleolar RNA-associated protein 18 homolog	UTP18	90243.9	-	-	-
P50851	Lipopolysaccharide-responsive and beige-like anchor protein	LRBA	-	-	-	-
B2RD79	Ubiquitin carboxyl-terminal hydrolase		773303	2.11199e+07	570502	2.02256e+07
A0A024QZR3	Protein pelota homolog	hCG_2002731	3.89012e+06	537252	-	2.33238e+06
Q96RG5	Insulin receptor substrate 2 insertion mutant (Fragment)	IRS2	806652	-	1.31594e+06	377381
B4DU42	cDNA FLJ56153, highly similar to Homo sapiens transforming growth factor beta regulator 4 (TBRG4), transcript variant 1, mRNA		3.53884e+06	2.71057e+06	3.25973e+06	4.5279e+06
Q6IT96	Histone deacetylase	HDAC1	-	-	-	899602
Q8WWY3	U4/U6 small nuclear ribonucleoprotein Prp31	PRPF31	-	-	-	383395
A0A5F9ZHN7	Phosphatidylinositol-3-phosphatase SAC1	SACM1L	1.52548e+06	2.15903e+06	208890	3.50766e+06
P04040	Catalase	CAT	-	-	-	-
P15880	40S ribosomal protein S2	RPS2	2.24491e+07	1.96949e+07	1.07658e+07	2.14295e+07
P21980	Protein-glutamine gamma-glutamyltransferase 2	TGM2	-	-	-	685017
A0A140VKC8	GDP-4-keto-6-deoxy-D-mannose-3,5-epimerase-4-reductase		0	0	0	0
O75569	Interferon-inducible double-stranded RNA-dependent protein kinase activator A	PRKRA	990695	2.43147e+06	0	2.9059e+06
P61962	DDB1- and CUL4-associated factor 7	DCAF7	0	-	-	-
B3KN94	cDNA FLJ13982 fis, clone Y79AA1001711, highly similar to 60 kDa SS-A/Ro ribonucleoprotein		176867	-	-	-
C9J6P4	Zinc finger CCCH-type antiviral protein 1	ZC3HAV1	-	0	0	3.41928e+06
Q13045	Protein flightless-1 homolog	FLII	-	0	-	-
Q6NUQ4	Transmembrane protein 214	TMEM214	-	-	-	0
P35580	Myosin-10	MYH10	-	-	-	-
P02787	Serotransferrin	TF	-	-	-	-
B4DGM9	Dystonia 1 protein	TOR1A	437397	-	-	-
Q14165	Malectin	MLEC	-	-	-	0
H3BQK0	RNA helicase	DDX19B	-	358534	-	987736
O43684	Mitotic checkpoint protein BUB3	BUB3	8.14852e+06	14157517	6229615	1.05552e+07
H0YD93	RUN and FYVE domain-containing protein 2 (Fragment)	RUFY2	-	-	-	0
Q5VWC4	26S proteasome non-ATPase regulatory subunit 4	PSMD4	-	1.78335e+06	1.5918e+06	854280
Q8WUA2	Peptidyl-prolyl cis-trans isomerase-like 4	PPIL4	-	-	-	0
P13674	Prolyl 4-hydroxylase subunit alpha-1	P4HA1	-	-	286456	0
O00299	Chloride intracellular channel protein 1	CLIC1	0	4.1712e+06	1315632	2.13484e+06
P31930	Cytochrome b-c1 complex subunit 1, mitochondrial	UQCRC1	5.1954e+06	5.28216e+06	2.26296e+06	6.53462e+06
A0A384N5Z8	Epididymis secretory sperm binding protein		-	-	-	-
Q53H12	Acylglycerol kinase, mitochondrial	AGK	-	0	-	-
P42025	Beta-centractin	ACTR1B	1.39081e+06	-	1.79511e+06	-
O43252	Bifunctional 3-phosphoadenosine 5-phosphosulfate synthase 1	PAPSS1	-	0	0	2.02299e+06
B2RBH2	Ecto-5-nucleotidase		-	538801	711441	0
Q9BY44	Eukaryotic translation initiation factor 2A	EIF2A	1.1404e+06	2.06883e+06	0	2.14774e+06
V9HWE1	Vimentin	HEL113	-	-	-	-
H0Y300	Haptoglobin	HP	-	-	-	-
Q9BUF5	Tubulin beta-6 chain	TUBB6	1.40696e+07	1.33771e+07	6.93076e+06	1.3592e+07
P82675	28S ribosomal protein S5, mitochondrial	MRPS5	0	-	-	0
F8W727	60S ribosomal protein L32	RPL32	-	714910	664504	1.3183e+06
A0A0S2Z4R1	Tyrosine--tRNA ligase (Fragment)	YARS	1.41697e+06	2.80796e+06	0	1.68693e+06
Q12849	G-rich sequence factor 1	GRSF1	-	-	702833	-
Q05D08	PA2G4 protein (Fragment)	PA2G4	0	643118	344832	-
A0A024R6U7	ADGRG1 C-terminal fragment	GPR56	-	-	-	859460
Q6PEY2	Tubulin alpha-3E chain	TUBA3E	-	-	0	-
A0A068L529	TBLR1-RARA fusion protein	TBLR1-RARA	0	-	0	-
F8W0W8	Serine/threonine-protein phosphatase	PPP1CC	-	233795	-	-
Q6NXE6	Armadillo repeat-containing protein 6	ARMC6	682474	0	0	5053733
Q9UBS4	DnaJ homolog subfamily B member 11	DNAJB11	370332	175658	-	0
P0DOX6	Immunoglobulin mu heavy chain		0	-	-	-
Q8TCD0	Uncharacterized protein		0	0	-	-
Q53XC0	Eukaryotic translation initiation factor 2 subunit 1	EIF2S1	594007	0	-	561619
Q92688	Acidic leucine-rich nuclear phosphoprotein 32 family member B	ANP32B	-	248832	-	-
A0A6I8PU73	DnaJ homolog subfamily C member 7	DNAJC7	577703	880695	267427	0
O14980	Exportin-1	XPO1	0	0	-	823482
Q16543	Hsp90 co-chaperone Cdc37	CDC37	0	814240	186316	722643
Q9Y3F4	Serine-threonine kinase receptor-associated protein	STRAP	3.58901e+06	4.99578e+06	1.20488e+06	7.48401e+06
B7ZMD7	Alpha-amylase	AMY1A	-	-	-	-
Q96I99	Succinate--CoA ligase [GDP-forming] subunit beta, mitochondrial	SUCLG2	5.05167e+06	3654826	1.90533e+06	4.22074e+06
Q9BYG3	MKI67 FHA domain-interacting nucleolar phosphoprotein	NIFK	-	-	-	859168
C6EMX8	DNA replication licensing factor MCM7	MCM7	-	3.15462e+06	-	-
A0A2L0RI76	Butyryl-CoA dehydrogenase	IVD	572950	1.07087e+06	594214	2.2107e+06
J3KPS0	DnaJ (Hsp40) homolog, subfamily B, member 12, isoform CRA_c	DNAJB12	6.43264e+06	1.88602e+06	1.48295e+06	1912680
Q08554	Desmocollin-1	DSC1	-	-	0	604985
Q12905	Interleukin enhancer-binding factor 2	ILF2	6.10582e+06	1.28041e+07	2541819	1.34977e+07
Q9BZK7	F-box-like/WD repeat-containing protein TBL1XR1	TBL1XR1	-	388558	-	0
B3KQJ0	cDNA FLJ90530 fis, clone NT2RP4002187, highly similar to Homo sapiens hydroxysteroid (17-beta) dehydrogenase 12 (HSD17B12), mRNA		-	2.45923e+06	1.54667e+06	5.56038e+06
P35249	Replication factor C subunit 4	RFC4	2.40775e+06	2.31498e+06	-	520438
P49770	Translation initiation factor eIF-2B subunit beta	EIF2B2	0	1.76661e+06	334214	1.07315e+06
Q53G35	Phosphoglycerate mutase (Fragment)		6.50339e+06	1.74358e+07	-	1.98914e+07
O96019	Actin-like protein 6A	ACTL6A	0	684364	495643	979993
P12882	Myosin-1	MYH1	-	1.07752e+06	-	900687
Q02790	Peptidyl-prolyl cis-trans isomerase FKBP4	FKBP4	3.91647e+06	-	-	-
O14657	Torsin-1B	TOR1B	905481	547377	0	580998
E9PB61	THO complex subunit 4	ALYREF	-	-	271692	761580
V9HWH7	5-aminoimidazole-4-carboxamide ribonucleotide formyltransferase	HEL-S-70p	1.47421e+07	1.78512e+07	-	1.96484e+07
A0A384NL58	Heterogeneous nuclear ribonucleoproteins A2/B1		-	-	0	-
A0A087WZN1	Isocitrate dehydrogenase [NAD] subunit, mitochondrial	IDH3B	799491	2.23303e+06	663978	2.94141e+06
E7EVA0	Microtubule-associated protein	MAP4	-	-	-	182002
V9HW92	Epididymis secretory protein Li 112	HEL-S-112	-	0	-	-
B4DWX3	Importin subunit alpha		0	931436	-	918596
Q59GY2	60S ribosomal protein L4 (Fragment)		4.455e+07	25963572	1.54579e+07	5.08181e+07
Q00796	Sorbitol dehydrogenase	SORD	1.53578e+06	1.25475e+06	1.27749e+06	2059542
Q59FZ4	Non-specific serine/threonine protein kinase (Fragment)		8.26457e+07	1.05392e+06	-	959123
Q9HBH5	Retinol dehydrogenase 14	RDH14	-	0	-	-
Q6DD88	Atlastin-3	ATL3	0	558552	0	0
B2R9L6	cDNA, FLJ94450, highly similar to Homo sapiens cyclin-dependent kinase 9 (CDC2-related kinase) (CDK9), mRNA		552532	-	0	673333
P05976	Myosin light chain 1/3, skeletal muscle isoform	MYL1	-	-	-	-
P62879	Guanine nucleotide-binding protein G(I)/G(S)/G(T) subunit beta-2	GNB2	1.64182e+06	1.08825e+06	1.49539e+06	-
P07951	Tropomyosin beta chain	TPM2	-	-	-	4.21058e+06
Q86W92	Liprin-beta-1	PPFIBP1	-	1.07872e+06	-	-
A0A024RD80	Heat shock protein 90kDa alpha (Cytosolic), class B member 1, isoform CRA_a	HSP90AB1	9.25408e+06	2.24567e+07	1.41984e+07	1.05315e+07
P23443	Ribosomal protein S6 kinase beta-1	RPS6KB1	-	500692	-	533219
B4E1T1	cDNA FLJ54081, highly similar to Keratin, type II cytoskeletal 5		-	-	0	-
A0A024R8Y0	Cell division cycle associated 1, isoform CRA_a	CDCA1	1.06903e+06	577584	-	-
A0A1B0GU03	Peptidase A1 domain-containing protein		995528	-	-	564904
P55039	Developmentally-regulated GTP-binding protein 2	DRG2	-	0	-	-
A0A087WVQ6	Clathrin heavy chain	CLTC	2.38623e+06	1.24129e+07	2.23704e+07	2.46326e+07
A8K3Q3	UDP-glucuronate decarboxylase 1		-	0	-	-
H6VRG1	Cytokeratin-1	KRT1	5.67032e+08	6.40722e+08	6.65431e+08	5.65499e+08
A8K566	cDNA FLJ78246, highly similar to Homo sapiens splicing factor 3a, subunit 3, 60kDa (SF3A3), mRNA		0	0	426566	1.14348e+06
Q9Y217	Myotubularin-related protein 6	MTMR6	-	-	-	0
H0Y8C6	Importin-5 (Fragment)	IPO5	-	5875606	-	2.1161e+07
P49915	GMP synthase [glutamine-hydrolyzing]	GMPS	-	153846	-	164688
A0A494C165	Xaa-Pro dipeptidase (Fragment)	PEPD	-	0	-	-
B2RDQ3	cDNA, FLJ96718, highly similar to Homo sapiens splicing factor, arginine/serine-rich 10 (transformer 2 homolog, Drosophila) (SFRS10), mRNA		426726	327742	-	-
E9PRY8	Elongation factor 1-delta	EEF1D	13761642	4.55473e+07	4359640	4.53133e+07
Q9NY93	Probable ATP-dependent RNA helicase DDX56	DDX56	-	-	-	5.04808e+06
O95433	Activator of 90 kDa heat shock protein ATPase homolog 1	AHSA1	1.76647e+06	7.89369e+06	2.72952e+06	8.27341e+06
Q9BST9	Rhotekin	RTKN	0	1.41394e+06	445377	1.69394e+06
Q9NVN8	Guanine nucleotide-binding protein-like 3-like protein	GNL3L	-	-	-	1.13275e+06
Q5IBP5	AKAP9-BRAF fusion protein		440451	-	-	-
Q32MZ4	Leucine-rich repeat flightless-interacting protein 1	LRRFIP1	-	0	0	-
Q86V21	Acetoacetyl-CoA synthetase	AACS	-	523793	1.15466e+06	1.65443e+06
A0A024QZ77	EF-hand domain family, member D2, isoform CRA_a	EFHD2	-	0	-	-
P05165	Propionyl-CoA carboxylase alpha chain, mitochondrial	PCCA	-	-	396719	0
Q8N1G4	Leucine-rich repeat-containing protein 47	LRRC47	-	391574	0	516590
Q13509	Tubulin beta-3 chain	TUBB3	1.81534e+06	2.05398e+06	0	2.65522e+06
A0A140VJT8	Ribonuclease inhibitor		4.98598e+07	3.76518e+07	2.78548e+07	4.22152e+07
Q53HS1	Achalasia, adrenocortical insufficiency, alacrimia (Allgrove, triple-A) variant (Fragment)		830166	856889	0	791849
P08243	Asparagine synthetase [glutamine-hydrolyzing]	ASNS	0	-	-	1.7022e+06
B2RBB2	cDNA, FLJ95416, highly similar to Homo sapiens phosphatidylinositol glycan, class S (PIGS), mRNA		-	-	1.86423e+06	3.59592e+06
P10589	COUP transcription factor 1	NR2F1	-	434517	-	-
A0A024R713	Dihydrolipoyl dehydrogenase	DLD	324722	1468494	-	615656
P45985	Dual specificity mitogen-activated protein kinase kinase 4	MAP2K4	-	-	-	676113
A8K5N5	cDNA FLJ78142, highly similar to Homo sapiens transglutaminase 1 (K polypeptide epidermal type I, protein-glutamine-gamma-glutamyltransferase), mRNA		137738	-	-	-
A0A0A0MRJ6	Protein-L-isoaspartate O-methyltransferase	PCMT1	910682	532709	-	2.76449e+06
Q59GW5	Tripartite motif-containing 25 variant (Fragment)		1.8127e+06	7.44774e+06	-	1.03616e+07
A4D2J9	Calcium/calmodulin-dependent protein kinase	CAMK2B	-	0	-	0
A0A384MEE7	Epididymis secretory sperm binding protein		-	237218	0	-
Q96HS1	Serine/threonine-protein phosphatase PGAM5, mitochondrial	PGAM5	910577	1.51878e+06	1.64662e+06	4.88676e+06
A0A140VJR3	Phosphoglycerate kinase		-	-	-	-
A0A024R5X2	HCG2001986, isoform CRA_a	hCG_2001986	1.6201e+06	805471	821539	1.68045e+06
A0A140VJT0	Serine/threonine-protein phosphatase 2A 55 kDa regulatory subunit B		2.51737e+06	649979	389141	763980
Q1HBJ4	Mitogen-activated protein kinase	MAPK1	0	550800	485229	810800
B2R892	Creatine kinase		-	1.60581e+07	3.84853e+06	-
A0A7P0Z472	Adenylosuccinate lyase	ADSL	-	633563	-	-
A0A024R9D7	2,4-dienoyl CoA reductase 1, mitochondrial, isoform CRA_b	DECR1	-	-	-	0
Q8N1N4	Keratin, type II cytoskeletal 78	KRT78	0	662546	1.07104e+06	0
Q6DHW4	Uncharacterized protein		-	-	0	0
A0A384MDW7	Enoyl Coenzyme A hydratase, short chain, 1, mitochondrial	ECHS1	0	0	-	-
Q53FR4	Vacuolar protein sorting 35 variant (Fragment)		-	0	-	0
A0A1W2PNP0	GPI transamidase component PIG-T (Fragment)	PIGT	-	-	0	-
Q15654	Thyroid receptor-interacting protein 6	TRIP6	0	492691	2.1428e+06	628138
A8K455	S-adenosylmethionine synthase		-	-	-	-
A0A024R6H1	Serine palmitoyltransferase, long chain base subunit 2, isoform CRA_a	SPTLC2	-	0	0	0
Q59G75	Isoleucyl-tRNA synthetase (Fragment)		-	0	-	-
Q9UEW8	STE20/SPS1-related proline-alanine-rich protein kinase	STK39	0	0	0	-
A0A024QZC1	CD2 antigen (Cytoplasmic tail) binding protein 2, isoform CRA_a	CD2BP2	-	827871	-	-
Q8NFQ8	Torsin-1A-interacting protein 2	TOR1AIP2	-	0	-	318049
P50502	Hsc70-interacting protein	ST13	0	-	-	954775
B3KN15	cDNA FLJ13198 fis, clone NT2RP3004454, highly similar to Heparan sulfate 2-O-sulfotransferase 1		-	0	-	-
B4DHQ3	Phosphoserine aminotransferase		4.86773e+06	5.69193e+06	1.80811e+06	6.87979e+06
Q5U5J2	CSNK2A1 protein	CSNK2A1	-	6.64761e+06	-	1.86855e+06
Q9BYG5	Partitioning defective 6 homolog beta	PARD6B	1.44332e+06	163678	0	0
B2R4M6	Protein S100		2.75833e+06	493170	383564	-
Q13098	COP9 signalosome complex subunit 1	GPS1	936249	1.45304e+06	844240	567685
P50570	Dynamin-2	DNM2	2.04825e+06	7.94452e+06	2.46052e+06	4.73078e+06
P07437	Tubulin beta chain	TUBB	122238084	1.33993e+08	1.01315e+08	147870866
B3KXM2	Serine/threonine-protein phosphatase		-	-	1.45165e+06	-
Q9BQG0	Myb-binding protein 1A	MYBBP1A	1.16049e+06	766351	3.2036e+06	1.17006e+06
B2R823	RNA-binding protein PNO1		275034	350846	-	259619
O43175	D-3-phosphoglycerate dehydrogenase	PHGDH	1.21718e+07	1.35972e+07	2.57363e+06	1.45707e+07
A0A3B3ITT5	60S ribosomal protein L29	RPL29	424814	631490	0	942186
P11498	Pyruvate carboxylase, mitochondrial	PC	-	0	-	-
A0A024R571	EH domain-containing protein 1	EHD1	4.72917e+06	1.36601e+07	6.40383e+06	2.67723e+07
P04083	Annexin A1	ANXA1	1.04952e+06	3.85206e+06	0	1.75274e+07
A0A0C4DGQ5	Calcium-activated neutral proteinase small subunit	CAPNS1	-	0	0	0
A0A024R0J1	Non-specific serine/threonine protein kinase	PAK4	772546	0	540203	935803
Q01105	Protein SET	SET	-	-	-	-
Q7Z3Y8	Keratin, type I cytoskeletal 27	KRT27	-	-	369205	-
B4E1N3	cDNA FLJ54231, highly similar to Butyrate response factor 1		-	244153	-	1.05457e+06
Q9UHB9	Signal recognition particle subunit SRP68	SRP68	494232	3.68956e+06	485988	2.60076e+06
Q53EZ9	Mitogen-activated protein kinase kinase 3 isoform B variant (Fragment)		3.91847e+06	6.05484e+06	1.26301e+06	8.77899e+06
Q9H8Y8	Golgi reassembly-stacking protein 2	GORASP2	0	367706	-	-
P53621	Coatomer subunit alpha	COPA	833194	850541	0	1.07433e+06
P01023	Alpha-2-macroglobulin	A2M	-	0	-	-
Q8IWB1	Inositol 1,4,5-trisphosphate receptor-interacting protein	ITPRIP	223643	3258202	-	-
A0A2U3TZH3	Elongation factor 1-alpha	EEF1A2	0	0	0	0
P20930	Filaggrin	FLG	-	-	0	-
P27708	CAD protein	CAD	141935	190220	566843	-
Q05048	Cleavage stimulation factor subunit 1	CSTF1	238024	324340	-	0
A8KA19	Exportin-T		-	-	0	1.31055e+06
B2R491	40S ribosomal protein S4	RPS4X	2.13741e+07	2.28067e+07	4.98324e+06	8.38719e+06
O95801	Tetratricopeptide repeat protein 4	TTC4	1.05344e+06	-	1.02499e+06	2.93996e+06
B3KPZ2	Microsomal prostaglandin E synthase 2		2.21043e+06	0	-	2.21403e+06

## Sheet: Table S6-HIBEpiCM.vs.HuCCCT1M
Accession	Gene Symbol	Protein Name	ENTREZID	HIBEpiCM-1	HIBEpiCM-2	HIBEpiCM-3	HuCCCT1M-1	HuCCCT1M-2	HuCCCT1M-3	P.value	FC	Log2FC	Mean.Hi-Mo	SD.Hi-Mo	SE.Hi-Mo	CV.Hi-Mo	Mean.HuC-Mo	SD.HuC-Mo	SE.HuC-Mo	CV.HuC-Mo	FDR	NLP
Q09666	AHNAK	Neuroblast differentiation-associated protein AHNAK	79026	6.77049e+09	7.92575e+09	7.44342e+09	3.32058e+09	3.55418e+09	3.43742e+09	0.000322351	2.14694	1.10228	7.37989e+09	5.80246e+08	3.35005e+08	7.86252	3.43739e+09	1.16802e+08	6.74354e+07	3.39797	0.00353266	3.49167
E9PMV1	PLEC	Plectin	5339	2.47186e+09	2.65821e+09	2.47629e+09	1.01015e+09	1.02277e+09	1.05461e+09	1.79214e-05	2.46357	1.30075	2.53545e+09	1.06334e+08	6.13918e+07	4.19388	1.02918e+09	2.29099e+07	1.3227e+07	2.22604	0.000888809	4.74663
P21333	FLNA	Filamin-A	2316	2.97535e+09	2.51166e+09	2.83492e+09	3.26067e+09	3.35285e+09	3.28238e+09	0.0200221	0.840947	-0.249913	2.77398e+09	2.37774e+08	1.37279e+08	8.57159	3.29864e+09	4.819e+07	2.78225e+07	1.46091	0.0491149	1.69849
O75369	FLNB	Filamin-B	2317	2.72968e+09	2.64106e+09	2.71942e+09	6.49544e+08	6.33098e+08	7.8872e+08	3.81892e-06	3.90572	1.96559	2.69672e+09	4.84728e+07	2.79858e+07	1.79747	6.90454e+08	8.54972e+07	4.93618e+07	12.3827	0.000679626	5.41806
A0A804HK76	FLNB	Filamin B	2317	1.61302e+07	1.38002e+07	1.62177e+07	356765	228050	493877	4.62673e-05	42.7815	5.41891	1.53827e+07	1.37116e+06	791639	8.91365	359564	132936	76750.4	36.9713	0.00131239	4.33473
A0A8I5KWT8	MYH9	Myosin heavy chain 9	4627	1.735e+09	1.81982e+09	1.72598e+09	1.80821e+09	1.74105e+09	1.63746e+09	0.617215	1.01814	0.0259342	1.76027e+09	5.17712e+07	2.98901e+07	2.9411	1.72891e+09	8.60208e+07	4.96641e+07	4.97545	0.696064	0.209563
Q13813	SPTAN1	Spectrin alpha chain, non-erythrocytic 1	6709	5.71878e+08	5.94488e+08	5.43089e+08	5.87631e+08	5.44721e+08	5.1715e+08	0.474291	1.03635	0.0515073	5.69819e+08	2.57614e+07	1.48734e+07	4.52099	5.49834e+08	3.55175e+07	2.0506e+07	6.45967	0.569891	0.323956
B2ZZ89	SPTBN1	Spectrin beta chain	6711	5.74947e+08	5.60515e+08	5.73674e+08	6.73042e+08	6.27638e+08	6.04209e+08	0.0345666	0.897236	-0.15644	5.69712e+08	7.99018e+06	4.61313e+06	1.4025	6.34963e+08	3.49963e+07	2.02051e+07	5.51155	0.0733048	1.46134
P78527	PRKDC	DNA-dependent protein kinase catalytic subunit	5591	1.12194e+09	1.1414e+09	1.14653e+09	1.07615e+09	1.14152e+09	1.04471e+09	0.170684	1.04521	0.0637946	1.13663e+09	1.29714e+07	7.48903e+06	1.14122	1.08746e+09	4.93849e+07	2.85124e+07	4.5413	0.253801	0.767806
Q14204	DYNC1H1	Cytoplasmic dynein 1 heavy chain 1	1778	5.87027e+08	6.41952e+08	6.31086e+08	5.55233e+08	5.45692e+08	5.2778e+08	0.0143593	1.14205	0.191627	6.20022e+08	2.90861e+07	1.67929e+07	4.69114	5.42902e+08	1.39378e+07	8.04697e+06	2.56727	0.0385397	1.84287
P10809	HSPD1	60 kDa heat shock protein, mitochondrial	3329	5.27187e+09	6.05679e+09	5.22313e+09	5.67831e+09	6.2384e+09	6.38627e+09	0.166509	0.904323	-0.14509	5.51727e+09	4.67876e+08	2.70129e+08	8.48022	6.10099e+09	3.73448e+08	2.1561e+08	6.12111	0.249117	0.778563
Q8IVF2	AHNAK2	Protein AHNAK2	113146	2.40871e+08	2.68507e+08	2.65734e+08	1.41896e+08	1.48838e+08	1.42644e+08	0.000230068	1.78854	0.838781	2.5837e+08	1.52185e+07	8.78643e+06	5.89021	1.44459e+08	3.8103e+06	2.19988e+06	2.63763	0.00286329	3.63814
Q9NZM1	MYOF	Myoferlin	26509	3.89656e+08	3.94839e+08	4.12891e+08	7.44536e+08	7.2887e+08	6.82534e+08	8.8016e-05	0.555389	-0.848429	3.99129e+08	1.21973e+07	7.0421e+06	3.05598	7.18647e+08	3.22403e+07	1.86139e+07	4.48625	0.00172573	4.05544
A0A804HL40	LRPPRC	Leucine rich pentatricopeptide repeat containing	10128	1.84953e+09	1.89165e+09	1.80607e+09	1.8618e+09	1.78567e+09	1.81115e+09	0.425485	1.01624	0.0232384	1.84908e+09	4.27939e+07	2.47071e+07	2.31433	1.81954e+09	3.87543e+07	2.23748e+07	2.1299	0.524049	0.371116
A0A0S2Z3G9	ACTN4	Actinin alpha 4 isoform 1 (Fragment)	81	9.15379e+08	7.497e+08	8.4969e+08	9.41642e+08	9.68873e+08	1.02346e+09	0.0603417	0.857121	-0.222429	8.38256e+08	8.34293e+07	4.81679e+07	9.95272	9.7799e+08	4.16625e+07	2.40539e+07	4.26001	0.112472	1.21938
A0A024R462	FN1	Fibronectin	2335	1.79201e+08	1.4211e+08	1.48878e+08	1.5504e+09	1.69476e+09	1.54335e+09	9.11366e-06	0.0981911	-3.34826	1.5673e+08	1.97526e+07	1.14041e+07	12.603	1.59617e+09	8.54536e+07	4.93367e+07	5.35367	0.000723344	5.04031
Q5CAQ5	HSP90B1	Epididymis secretory sperm binding protein	7184	6.33141e+09	5.79363e+09	6.20316e+09	6.25269e+09	7.01439e+09	6.51539e+09	0.153913	0.926487	-0.110158	6.1094e+09	2.80885e+08	1.62169e+08	4.59759	6.59416e+09	3.86908e+08	2.23382e+08	5.86744	0.235505	0.812726
F5GXS2	ACTN4	Actinin alpha 4	81	10917.5	366706	1.19012e+06	495404	449256	306076	0.780086	1.25346	0.325914	522582	604858	349215	115.744	416912	98721.1	56996.6	23.6791	0.834441	0.107857
V9HWB4	HSPA5	78 kDa glucose-regulated protein	3309	1.04478e+10	9.6058e+09	9.81372e+09	7.79209e+09	8.5765e+09	8.63906e+09	0.0121139	1.19433	0.2562	9.95579e+09	4.38627e+08	2.53242e+08	4.40575	8.33589e+09	4.71979e+08	2.72497e+08	5.66201	0.0340607	1.91672
A0A1S5UZ07	TLN1	Talin-1	7094	3.52599e+08	4.20198e+08	3.79475e+08	2.96707e+08	2.94594e+08	2.46992e+08	0.014775	1.37455	0.458955	3.84091e+08	3.4035e+07	1.96501e+07	8.86119	2.79431e+08	2.81128e+07	1.6231e+07	10.0608	0.0393209	1.83047
Q92616	GCN1	Stalled ribosome sensor GCN1	10985	1.13525e+09	1.32015e+09	1.24432e+09	9.96088e+08	1.07075e+09	1.07204e+09	0.0343317	1.17868	0.237169	1.23324e+09	9.29475e+07	5.36632e+07	7.53685	1.04629e+09	4.3482e+07	2.51044e+07	4.15583	0.0728897	1.4643
V9HW31	ATP5F1B	ATP synthase subunit beta	506	2.3942e+09	2.19017e+09	2.15628e+09	2.72196e+09	2.9336e+09	3.06991e+09	0.00621714	0.772525	-0.372346	2.24688e+09	1.28703e+08	7.43066e+07	5.72806	2.90849e+09	1.75327e+08	1.01225e+08	6.0281	0.0211838	2.20641
H3BPE1	MACF1	Microtubule actin crosslinking factor 1	23499	2.07883e+08	1.3087e+08	1.3155e+08	1.82149e+08	1.86128e+08	1.67797e+08	0.449121	0.877311	-0.188839	1.56768e+08	4.42684e+07	2.55584e+07	28.2383	1.78691e+08	9.64212e+06	5.56688e+06	5.39598	0.545703	0.347637
P15924	DSP	Desmoplakin	1832	6.11825e+08	6.10161e+08	6.45567e+08	2.13797e+08	2.10486e+08	2.4094e+08	1.17796e-05	2.80741	1.48924	6.22518e+08	1.99787e+07	1.15347e+07	3.20934	2.21741e+08	1.6709e+07	9.64697e+06	7.53538	0.000723344	4.92887
A0A090N8Y2	PDIA4	Protein disulfide-isomerase A4	9601	2.82607e+09	2.81004e+09	2.91129e+09	2.38756e+09	2.40973e+09	2.22799e+09	0.00147902	1.21666	0.28293	2.84913e+09	5.44254e+07	3.14225e+07	1.91024	2.34176e+09	9.91456e+07	5.72417e+07	4.23381	0.00854066	2.83003
A0A024RC65	IQGAP1	HCG1991735, isoform CRA_a	8826	6.96499e+08	7.40117e+08	7.23881e+08	5.89952e+08	4.62292e+08	4.48646e+08	0.00929812	1.43948	0.525544	7.20165e+08	2.20454e+07	1.27279e+07	3.06115	5.00297e+08	7.7943e+07	4.50004e+07	15.5793	0.028025	2.0316
Q14315	FLNC	Filamin-C	2318	1.64652e+08	1.81393e+08	2.07526e+08	1.81256e+08	2.797e+08	1.84437e+08	0.426629	0.857729	-0.221406	1.84524e+08	2.16078e+07	1.24753e+07	11.71	2.15131e+08	5.59408e+07	3.22975e+07	26.0032	0.525296	0.369949
H0YFD6	HADHA	enoyl-CoA hydratase	3030	5.23693e+08	5.6851e+08	5.69909e+08	1.25923e+09	1.31005e+09	1.25178e+09	7.10371e-06	0.434987	-1.20096	5.54037e+08	2.62884e+07	1.51776e+07	4.74489	1.27369e+09	3.17118e+07	1.83088e+07	2.48976	0.000723344	5.14851
P09874	PARP1	Poly [ADP-ribose] polymerase 1	142	5.86575e+08	6.14962e+08	6.01885e+08	6.21926e+08	6.33797e+08	5.61804e+08	0.852702	0.992239	-0.0112399	6.01141e+08	1.42083e+07	8.20319e+06	2.36356	6.05842e+08	3.85978e+07	2.22844e+07	6.37093	0.894145	0.0692027
Q9NYU2	UGGT1	UDP-glucose:glycoprotein glucosyltransferase 1	56886	3.71663e+08	3.53267e+08	3.58968e+08	2.94676e+08	3.37562e+08	3.18603e+08	0.0306714	1.13994	0.188953	3.61299e+08	9.4171e+06	5.43696e+06	2.60645	3.16947e+08	2.14906e+07	1.24076e+07	6.78051	0.0670285	1.51327
A0A499FI48	PDIA4	Protein disulfide-isomerase	9601	2.81917e+06	2.62642e+06	2.65035e+06	2.12799e+06	1.82218e+06	959156	0.0403127	1.64909	0.721674	2.69864e+06	105058	60655.4	3.893	1.63644e+06	606147	349959	37.0406	0.0826064	1.39456
A0A024R663	KTN1	Kinectin 1 (Kinesin receptor), isoform CRA_a	3895	3.4686e+08	4.74874e+08	3.52943e+08	2.33594e+08	2.13177e+08	2.54284e+08	0.0219292	1.67558	0.744664	3.91559e+08	7.22168e+07	4.16944e+07	18.4434	2.33685e+08	2.05534e+07	1.18665e+07	8.79535	0.0524124	1.65898
A0A804HII9	ACTN1	Actinin alpha 1	87	3.74039e+08	3.87096e+08	3.70795e+08	1.73565e+08	1.87504e+08	1.66494e+08	1.42703e-05	2.14558	1.10137	3.7731e+08	8.62836e+06	4.98159e+06	2.28681	1.75855e+08	1.06906e+07	6.17221e+06	6.07922	0.000797426	4.84557
A0A7P0TA35	P4HB	Protein disulfide-isomerase	5034	5.22693e+09	4.80263e+09	4.74718e+09	4.32453e+09	3.94968e+09	3.82139e+09	0.0139339	1.22166	0.288845	4.92558e+09	2.62443e+08	1.51522e+08	5.32817	4.03187e+09	2.61446e+08	1.50946e+08	6.4845	0.0377312	1.85593
A0A8J9C4H3	GOLGB1	Golgin B1	2804	3.92218e+08	4.28037e+08	3.57136e+08	2.59913e+08	2.82912e+08	2.637e+08	0.00466794	1.45983	0.545802	3.92464e+08	3.54508e+07	2.04675e+07	9.0329	2.68842e+08	1.23313e+07	7.11947e+06	4.58682	0.0174478	2.33088
A0A8V8TQ14	CLTC	Clathrin heavy chain	1213	2.90801e+08	2.18719e+08	2.49729e+08	3.62817e+08	3.72248e+08	3.70444e+08	0.00541045	0.686786	-0.542067	2.53083e+08	3.61579e+07	2.08758e+07	14.287	3.68503e+08	5.00597e+06	2.8902e+06	1.35846	0.0193958	2.26677
P05023	ATP1A1	Sodium/potassium-transporting ATPase subunit alpha-1	476	1.133e+09	1.22474e+09	1.25714e+09	6.78113e+08	7.66629e+08	6.02518e+08	0.00097324	1.76572	0.820253	1.20496e+09	6.4394e+07	3.71779e+07	5.34408	6.8242e+08	8.21401e+07	4.74236e+07	12.0366	0.00657514	3.01178
Q16891	IMMT	MICOS complex subunit MIC60	10989	8.29243e+08	1.0617e+09	8.48012e+08	1.16777e+09	1.05128e+09	9.24021e+08	0.259193	0.871424	-0.198553	9.12984e+08	1.29131e+08	7.45539e+07	14.1438	1.04769e+09	1.21916e+08	7.03882e+07	11.6366	0.354211	0.586377
B3KXS5	LONP1	Lon protease homolog, mitochondrial	9361	3.52591e+08	4.7768e+08	3.52379e+08	6.60251e+08	6.16202e+08	5.9855e+08	0.00716776	0.630746	-0.66487	3.94217e+08	7.22814e+07	4.17317e+07	18.3354	6.25001e+08	3.17778e+07	1.83469e+07	5.08444	0.0232328	2.14462
Q14573	ITPR3	Inositol 1,4,5-trisphosphate receptor type 3	3710	3.22524e+08	3.46978e+08	3.21298e+08	3.48169e+08	3.42443e+08	3.64536e+08	0.114672	0.939016	-0.0907787	3.30267e+08	1.44858e+07	8.36339e+06	4.38609	3.51716e+08	1.14654e+07	6.61955e+06	3.25985	0.186546	0.940543
A0A0S2Z3L2	ATP2A2	P-type Ca(2+) transporter (Fragment)	488	8.98469e+08	9.40826e+08	9.18113e+08	6.41798e+08	7.18278e+08	6.41843e+08	0.000878004	1.37738	0.461929	9.19136e+08	2.11971e+07	1.22382e+07	2.3062	6.67306e+08	4.41425e+07	2.54857e+07	6.61502	0.00627062	3.0565
Q00341	HDLBP	Vigilin	3069	3.17361e+08	2.91782e+08	2.91422e+08	4.01105e+08	4.37726e+08	4.54377e+08	0.00187083	0.696381	-0.522052	3.00188e+08	1.48731e+07	8.58701e+06	4.9546	4.31069e+08	2.72526e+07	1.57343e+07	6.32209	0.00983461	2.72797
Q13751	LAMB3	Laminin subunit beta-3	3914	8.02802e+08	8.38996e+08	7.71594e+08	1.16537e+08	1.11236e+08	1.1807e+08	3.89192e-06	6.97829	2.80287	8.04464e+08	3.3732e+07	1.94752e+07	4.1931	1.15281e+08	3.58573e+06	2.07022e+06	3.11042	0.000679626	5.40984
P01024	C3	Complement C3	718	2.38495e+08	2.74181e+08	2.59926e+08	2.82594e+08	3.16314e+08	3.30149e+08	0.040882	0.831599	-0.266041	2.57534e+08	1.79627e+07	1.03708e+07	6.97487	3.09686e+08	2.44609e+07	1.41225e+07	7.89861	0.0833878	1.38847
A0A384MDY0	CTNNA1	Catenin (Cadherin-associated protein), alpha 1, 102kDa, isoform CRA_b	1495	4.87836e+08	5.28824e+08	5.30444e+08	2.38994e+08	2.41595e+08	2.3409e+08	3.94718e-05	2.16475	1.1142	5.15701e+08	2.41456e+07	1.39405e+07	4.68209	2.38227e+08	3.81102e+06	2.20029e+06	1.59974	0.00126927	4.40371
Q5JRA6	MIA3	Transport and Golgi organization protein 1 homolog	375056	1.72465e+08	1.72091e+08	1.8184e+08	1.7259e+08	1.49059e+08	1.27477e+08	0.127205	1.17205	0.229028	1.75465e+08	5.52402e+06	3.18929e+06	3.14821	1.49709e+08	2.25635e+07	1.3027e+07	15.0716	0.20234	0.895497
P35580	MYH10	Myosin-10	4628	7.49146e+07	7.57844e+07	6.77173e+07	1.23349e+08	1.10604e+08	1.02377e+08	0.00402323	0.649409	-0.622801	7.28054e+07	4.42783e+06	2.55641e+06	6.08174	1.1211e+08	1.0567e+07	6.10084e+06	9.42551	0.0158323	2.39543
E9PKU7	GANAB	Glucosidase II alpha subunit	23193	7.7785e+06	5.30861e+06	6.60053e+06	9.77611e+06	1.04158e+07	1.03677e+07	0.00814866	0.644236	-0.634339	6.56255e+06	1.23538e+06	713248	18.8247	1.01866e+07	356271	205693	3.49746	0.0255526	2.08891
Q02218	OGDH	2-oxoglutarate dehydrogenase complex component E1	4967	2.92297e+08	2.3857e+08	2.60769e+08	2.68501e+08	3.33235e+08	2.76829e+08	0.321272	0.901056	-0.150311	2.63879e+08	2.69983e+07	1.55875e+07	10.2313	2.92855e+08	3.52173e+07	2.03327e+07	12.0255	0.419946	0.493127
A7BI36	RRBP1	p180/ribosome receptor	6238	1.90641e+08	2.3458e+08	1.91894e+08	2.94519e+08	2.22376e+08	2.24511e+08	0.209777	0.832358	-0.264724	2.05705e+08	2.50143e+07	1.4442e+07	12.1603	2.47135e+08	4.10492e+07	2.36998e+07	16.61	0.300112	0.678241
P54886	ALDH18A1	Delta-1-pyrroline-5-carboxylate synthase	5832	5.39095e+08	4.30091e+08	5.83167e+08	8.06464e+08	8.18717e+08	7.45724e+08	0.00579702	0.654751	-0.610982	5.17451e+08	7.88001e+07	4.54953e+07	15.2285	7.90302e+08	3.90886e+07	2.25678e+07	4.94604	0.0202587	2.2368
P26038	MSN	Moesin	4478	1.19475e+09	1.06251e+09	1.13458e+09	1.27009e+09	1.3655e+09	1.20706e+09	0.0660098	0.882682	-0.180034	1.13061e+09	6.62087e+07	3.82256e+07	5.85601	1.28088e+09	7.97709e+07	4.60558e+07	6.22781	0.120229	1.18039
Q9BV61	TRAP1	TRAP1 protein (Fragment)	10131	4.38636e+08	4.00492e+08	4.31476e+08	3.93445e+08	4.09414e+08	3.88792e+08	0.118292	1.06626	0.0925535	4.23535e+08	2.0274e+07	1.17052e+07	4.78685	3.97217e+08	1.08159e+07	6.24453e+06	2.72291	0.191238	0.927043
A0A7P0TAE9	CANX	Calnexin	821	2.67537e+09	2.30298e+09	2.56338e+09	2.06333e+09	1.9462e+09	1.90168e+09	0.0107008	1.27584	0.351442	2.51391e+09	1.91061e+08	1.10309e+08	7.60015	1.9704e+09	8.35007e+07	4.82092e+07	4.23775	0.0311114	1.97058
A0A024RBH2	CKAP4	Cytoskeleton-associated protein 4, isoform CRA_c	10970	1.4038e+09	1.47609e+09	1.45055e+09	8.41226e+08	8.01966e+08	7.91143e+08	1.7162e-05	1.7789	0.830989	1.44348e+09	3.66586e+07	2.11648e+07	2.53959	8.11445e+08	2.63526e+07	1.52147e+07	3.24762	0.000871831	4.76543
P21796	VDAC1	Voltage-dependent anion-selective channel protein 1	7416	1.97956e+09	1.79383e+09	1.90264e+09	2.01474e+09	2.17982e+09	1.89605e+09	0.232686	0.931931	-0.101705	1.89201e+09	9.33166e+07	5.38764e+07	4.93214	2.0302e+09	1.42513e+08	8.22799e+07	7.01964	0.325143	0.63323
P05787	KRT8	Keratin, type II cytoskeletal 8	3856	2.684e+09	2.81869e+09	2.7762e+09	4.87801e+08	4.86632e+08	4.6658e+08	5.87893e-07	5.74519	2.52236	2.75963e+09	6.8858e+07	3.97552e+07	2.49519	4.80338e+08	1.19284e+07	6.88688e+06	2.48334	0.000265025	6.2307
Q13423	NNT	NAD(P) transhydrogenase, mitochondrial	23530	5.65145e+08	5.49088e+08	5.47848e+08	4.31318e+08	5.09961e+08	4.64661e+08	0.0219774	1.18219	0.241456	5.54027e+08	9.64849e+06	5.57056e+06	1.74152	4.68647e+08	3.94726e+07	2.27895e+07	8.42268	0.0524605	1.65802
A2A274	ACO2	Aconitase 2	50	3.47236e+08	3.59789e+08	3.64618e+08	5.4658e+08	5.67099e+08	5.75355e+08	3.29382e-05	0.634471	-0.656375	3.57214e+08	8.97221e+06	5.18011e+06	2.51172	5.63011e+08	1.48168e+07	8.5545e+06	2.63171	0.00118747	4.4823
B2R659	HSD17B4	cDNA, FLJ92803, highly similar to Homo sapiens hydroxysteroid (17-beta) dehydrogenase 4 (HSD17B4), mRNA	3295	4.6092e+08	3.83213e+08	4.15763e+08	8.69892e+08	9.21757e+08	8.92396e+08	6.21395e-05	0.469402	-1.0911	4.19965e+08	3.9024e+07	2.25305e+07	9.29219	8.94682e+08	2.60076e+07	1.50155e+07	2.90691	0.001439	4.20663
P16144	ITGB4	Integrin beta-4	3691	1.4449e+08	1.05028e+08	1.38009e+08	1.99718e+07	2.28439e+07	2.63169e+07	0.00100897	5.60556	2.48686	1.29176e+08	2.11621e+07	1.22179e+07	16.3824	2.30442e+07	3.17727e+06	1.8344e+06	13.7877	0.00667907	2.99612
P05783	KRT18	Keratin, type I cytoskeletal 18	3875	1.6144e+09	1.81123e+09	1.59025e+09	1.35052e+08	1.37839e+08	1.23196e+08	2.54519e-05	12.6636	3.66262	1.67196e+09	1.21215e+08	6.99838e+07	7.2499	1.32029e+08	7.77565e+06	4.48927e+06	5.88936	0.00106138	4.59428
P25705	ATP5F1A	ATP synthase subunit alpha, mitochondrial	498	2.50381e+09	2.58896e+09	2.46494e+09	2.81357e+09	2.95889e+09	3.18879e+09	0.0153359	0.843376	-0.245751	2.51924e+09	6.34315e+07	3.66222e+07	2.51789	2.98708e+09	1.8919e+08	1.09229e+08	6.3336	0.040404	1.81429
Q13753	LAMC2	Laminin subunit gamma-2	3918	8.37497e+08	9.23385e+08	8.51261e+08	1.06783e+08	1.08768e+08	9.62602e+07	9.03375e-06	8.37731	3.06649	8.70714e+08	4.61303e+07	2.66333e+07	5.29798	1.03937e+08	6.7222e+06	3.88106e+06	6.46755	0.000723344	5.04413
P04406	GAPDH	Glyceraldehyde-3-phosphate dehydrogenase	2597	2.78288e+09	2.46642e+09	2.49836e+09	2.71463e+09	3.09886e+09	3.41028e+09	0.0939528	0.839968	-0.251594	2.58256e+09	1.74223e+08	1.00588e+08	6.74616	3.07459e+09	3.4846e+08	2.01183e+08	11.3335	0.159566	1.02709
A0A6Q8PFE4	ACTB	Actin beta	60	4.34647e+09	4.31072e+09	4.3565e+09	2.14031e+09	2.28941e+09	2.43766e+09	1.92385e-05	1.895	0.9222	4.33789e+09	2.40646e+07	1.38937e+07	0.554754	2.28912e+09	1.48677e+08	8.58385e+07	6.49492	0.000909838	4.71583
P17301	ITGA2	Integrin alpha-2	3673	9.67277e+08	8.51559e+08	8.98476e+08	1.17114e+08	1.68966e+08	1.65567e+08	3.60531e-05	6.01645	2.58891	9.0577e+08	5.8203e+07	3.36035e+07	6.4258	1.50549e+08	2.90053e+07	1.67462e+07	19.2663	0.00124096	4.44306
Q86VX4	SMC3	Structural maintenance of chromosomes protein	9126	2.22639e+08	1.79985e+08	1.75296e+08	2.62828e+08	2.38683e+08	2.02616e+08	0.142475	0.82076	-0.284968	1.9264e+08	2.60853e+07	1.50603e+07	13.541	2.34709e+08	3.0302e+07	1.74949e+07	12.9104	0.221955	0.846261
O75976	CPD	Carboxypeptidase D	1362	1.93778e+08	1.80496e+08	1.8923e+08	2.84298e+08	3.60503e+08	3.04303e+08	0.0051423	0.593722	-0.752141	1.87835e+08	6.75023e+06	3.89725e+06	3.59371	3.16368e+08	3.95092e+07	2.28106e+07	12.4884	0.0187322	2.28884
G3V1L9	TJP1	Tight junction protein 1	7082	1.51666e+08	1.95625e+08	1.676e+08	6.58433e+07	6.62734e+07	5.66346e+07	0.00119478	2.72788	1.44778	1.7163e+08	2.22549e+07	1.28489e+07	12.9668	6.29171e+07	5.44505e+06	3.1437e+06	8.65431	0.00744467	2.92271
F5H2F4	MTHFD1	C-1-tetrahydrofolate synthase, cytoplasmic	4522	3.50268e+08	3.29148e+08	3.38977e+08	3.21385e+08	3.53144e+08	3.38145e+08	0.871023	1.00565	0.00812466	3.39464e+08	1.05683e+07	6.10161e+06	3.11323	3.37558e+08	1.58877e+07	9.17275e+06	4.70665	0.906889	0.0599706
A0A994J5J1	RPN2	Dolichyl-diphosphooligosaccharide--protein glycosyltransferase subunit 2	6185	6.01195e+08	5.94355e+08	6.28233e+08	6.12603e+08	7.87655e+08	7.33584e+08	0.12177	0.854695	-0.226519	6.07928e+08	1.79143e+07	1.03429e+07	2.94679	7.11281e+08	8.9632e+07	5.17491e+07	12.6015	0.1957	0.914461
A0A0G2JN29	NOMO1	Nodal modulator 1	23420	3.468e+08	2.97104e+08	3.1521e+08	2.59684e+08	2.99768e+08	3.00158e+08	0.16883	1.11576	0.158021	3.19705e+08	2.51512e+07	1.45211e+07	7.86702	2.86536e+08	2.32558e+07	1.34267e+07	8.11617	0.251579	0.77255
A0A7I2YQT2	PITRM1	Pitrilysin metalloproteinase 1	10531	10917.5	10917.5	10917.5	3.0796e+06	1.95964e+06	2.03633e+06	0.00289137	0.00462894	-7.7551	10917.5	0	0	0	2.35852e+06	625645	361216	26.527	0.0130618	2.5389
Q9NSE4	IARS2	Isoleucine--tRNA ligase, mitochondrial	55699	4.32481e+08	4.02612e+08	4.04433e+08	4.07147e+08	4.7684e+08	4.38522e+08	0.283551	0.937253	-0.0934889	4.13175e+08	1.67438e+07	9.66704e+06	4.05247	4.40836e+08	3.49043e+07	2.0152e+07	7.91776	0.380793	0.547369
A0A6Q8PFJ0	LMNA	Lamin A/C	4000	1.10313e+09	1.31133e+09	1.10957e+09	8.1403e+08	6.11079e+08	6.0304e+08	0.00682519	1.73756	0.797064	1.17468e+09	1.18391e+08	6.83533e+07	10.0786	6.7605e+08	1.19562e+08	6.90291e+07	17.6854	0.0225675	2.16589
Q6NUR7	EZR	Ezrin	7430	8.40471e+08	8.16926e+08	9.32469e+08	4.09048e+08	3.81358e+08	3.32075e+08	0.000305735	2.30727	1.20619	8.63289e+08	6.10577e+07	3.52517e+07	7.07268	3.7416e+08	3.89883e+07	2.25099e+07	10.4202	0.00339652	3.51465
A0A024QZN4	VCL	Vinculin	7414	1.8442e+08	2.47346e+08	1.99245e+08	1.69728e+08	1.61363e+08	1.72407e+08	0.0922021	1.25326	0.325681	2.10337e+08	3.28966e+07	1.89929e+07	15.64	1.67833e+08	5.76067e+06	3.32593e+06	3.43239	0.157265	1.03526
P13639	EEF2	Elongation factor 2	1938	7.26776e+08	7.03062e+08	6.77533e+08	8.28695e+08	8.31096e+08	8.22167e+08	0.000990817	0.849076	-0.236034	7.02457e+08	2.46271e+07	1.42185e+07	3.50585	8.27319e+08	4.62105e+06	2.66796e+06	0.558557	0.00663076	3.00401
A3KMH1	VWA8	von Willebrand factor A domain-containing protein 8	23078	1.32547e+08	8.66409e+07	9.45791e+07	8.00447e+07	9.22178e+07	5.55761e+07	0.182819	1.37715	0.461682	1.04589e+08	2.45356e+07	1.41657e+07	23.4591	7.59462e+07	1.86615e+07	1.07742e+07	24.572	0.267989	0.73798
P49748	ACADVL	Very long-chain specific acyl-CoA dehydrogenase, mitochondrial	37	1.01364e+09	9.8739e+08	9.19159e+08	1.25043e+09	1.4326e+09	1.39521e+09	0.00344538	0.716041	-0.481886	9.73397e+08	4.87706e+07	2.81577e+07	5.01035	1.35942e+09	9.6215e+07	5.55498e+07	7.07768	0.0144758	2.46276
O95347	SMC2	Structural maintenance of chromosomes protein 2	10592	1.00223e+08	1.16945e+08	1.00916e+08	2.49494e+08	2.8091e+08	3.082e+08	0.000622971	0.379302	-1.39858	1.06028e+08	9.46053e+06	5.46204e+06	8.92266	2.79535e+08	2.93774e+07	1.6961e+07	10.5094	0.00509687	3.20553
A0A2R8YCH5	CTNNB1	Catenin beta 1 (Fragment)	1499	1.90308e+08	2.1605e+08	2.07681e+08	1.30483e+08	1.25368e+08	1.1669e+08	0.000720177	1.64825	0.720931	2.0468e+08	1.31306e+07	7.58098e+06	6.41521	1.2418e+08	6.9729e+06	4.02581e+06	5.61514	0.00566013	3.14256
P22695	UQCRC2	Cytochrome b-c1 complex subunit 2, mitochondrial	7385	6.60991e+08	5.23996e+08	5.64511e+08	4.89134e+08	5.12633e+08	5.73951e+08	0.292745	1.11029	0.150931	5.83166e+08	7.03769e+07	4.06321e+07	12.0681	5.25239e+08	4.37911e+07	2.52828e+07	8.33736	0.390793	0.533511
P28331	NDUFS1	NADH-ubiquinone oxidoreductase 75 kDa subunit, mitochondrial	4719	3.82299e+08	3.80131e+08	3.98773e+08	2.21822e+08	2.4236e+08	2.34141e+08	5.12569e-05	1.66284	0.733653	3.87068e+08	1.01953e+07	5.88625e+06	2.63398	2.32774e+08	1.0337e+07	5.96806e+06	4.44077	0.00136401	4.29025
A0A024R4F1	ENO1	phosphopyruvate hydratase	2023	5.12563e+08	5.17528e+08	5.1906e+08	1.02205e+09	1.19537e+09	1.12115e+09	0.000288251	0.464017	-1.10775	5.16384e+08	3.39627e+06	1.96084e+06	0.657703	1.11286e+09	8.69543e+07	5.02031e+07	7.81362	0.00330372	3.54023
P04843	RPN1	Dolichyl-diphosphooligosaccharide--protein glycosyltransferase subunit 1	6184	1.2036e+09	1.17211e+09	1.28218e+09	1.36104e+09	1.67552e+09	1.71746e+09	0.0355515	0.76943	-0.378137	1.2193e+09	5.66902e+07	3.27301e+07	4.64941	1.58468e+09	1.94804e+08	1.1247e+08	12.293	0.0749384	1.44914
P08727	KRT19	Keratin, type I cytoskeletal 19	3880	2.13237e+09	2.27168e+09	2.22794e+09	3.15411e+08	3.32991e+08	3.54617e+08	1.59887e-06	6.61202	2.72509	2.21066e+09	7.12453e+07	4.11335e+07	3.22281	3.3434e+08	1.96375e+07	1.13377e+07	5.87352	0.000456714	5.79619
Q8TCS8	PNPT1	Polyribonucleotide nucleotidyltransferase 1, mitochondrial	87178	2.14583e+08	2.10614e+08	2.08646e+08	2.62501e+08	2.83229e+08	2.82418e+08	0.000758448	0.765374	-0.385762	2.11281e+08	3.02413e+06	1.74598e+06	1.43133	2.76049e+08	1.17405e+07	6.77839e+06	4.25305	0.00575843	3.12007
A0A024RD80	HSP90AB1	Heat shock protein 90kDa alpha (Cytosolic), class B member 1, isoform CRA_a	3326	6.6795e+08	7.10833e+08	6.82371e+08	3.27681e+08	3.29371e+08	2.9691e+08	2.32726e-05	2.16062	1.11145	6.87051e+08	2.18214e+07	1.25986e+07	3.1761	3.17987e+08	1.82732e+07	1.055e+07	5.74651	0.00101599	4.63316
P46939	UTRN	Utrophin	7402	7.52774e+07	6.96252e+07	9.26629e+07	1.01668e+08	9.54417e+07	7.10017e+07	0.431322	0.886069	-0.174508	7.91885e+07	1.20065e+07	6.93195e+06	15.1619	8.93706e+07	1.62097e+07	9.35867e+06	18.1376	0.529139	0.365199
P42765	ACAA2	3-ketoacyl-CoA thiolase, mitochondrial	10449	2.12987e+08	1.60928e+08	1.64303e+08	3.75953e+08	4.12648e+08	4.37065e+08	0.000723108	0.439123	-1.1873	1.79406e+08	2.91309e+07	1.68187e+07	16.2374	4.08555e+08	3.0761e+07	1.77599e+07	7.52921	0.00566722	3.1408
A0A8V8TNX9	PKM	Pyruvate kinase	5315	8.46618e+08	9.18204e+08	8.87964e+08	7.55469e+08	8.7798e+08	9.77494e+08	0.84634	1.01603	0.0229368	8.84262e+08	3.59367e+07	2.0748e+07	4.06403	8.70314e+08	1.11211e+08	6.42075e+07	12.7782	0.889142	0.0724551
P31040	SDHA	Succinate dehydrogenase [ubiquinone] flavoprotein subunit, mitochondrial	6389	2.2406e+08	1.88928e+08	1.88107e+08	3.91003e+08	3.85983e+08	3.17974e+08	0.00335294	0.548965	-0.865215	2.00365e+08	2.05248e+07	1.185e+07	10.2437	3.64987e+08	4.07915e+07	2.3551e+07	11.1762	0.0142535	2.47457
B3KSP2	HSD17B4	cDNA FLJ36730 fis, clone UTERU2012610, highly similar to Peroxisomal multifunctional enzyme type 2	3295	188265	10917.5	35309.7	278531	798522	898909	0.044079	0.118672	-3.07495	78163.9	96126.8	55498.8	122.981	658654	333001	192258	50.5578	0.088443	1.35577
D9ZGF2	COL6A3	Collagen, type VI, alpha 3	1293	2.79116e+08	2.91573e+07	2.69545e+07	2.766e+07	3.8805e+07	4.72498e+07	0.428426	2.94797	1.55972	1.11743e+08	1.44954e+08	8.36893e+07	129.721	3.7905e+07	9.82589e+06	5.67298e+06	25.9224	0.526048	0.368124
O75643	SNRNP200	U5 small nuclear ribonucleoprotein 200 kDa helicase	23020	3.68856e+07	3.76824e+07	3.77325e+07	1.57173e+08	1.62267e+08	1.60081e+08	1.35455e-07	0.234193	-2.09423	3.74335e+07	475137	274320	1.26928	1.59841e+08	2.55569e+06	1.47553e+06	1.5989	0.000126154	6.86821
E9KL48	GLUD1	glutamate dehydrogenase [NAD(P)(+)]	2746	5.41939e+08	5.17726e+08	5.62602e+08	8.10923e+08	9.29649e+08	8.93904e+08	0.000843125	0.615784	-0.699504	5.40756e+08	2.24618e+07	1.29683e+07	4.15377	8.78158e+08	6.09094e+07	3.5166e+07	6.93603	0.00615867	3.07411
Q6IAW5	CALU	CALU protein	813	9.71055e+08	7.89772e+08	9.35386e+08	1.09942e+09	1.14319e+09	1.1202e+09	0.0174363	0.801775	-0.318731	8.98738e+08	9.60375e+07	5.54473e+07	10.6858	1.12094e+09	2.1895e+07	1.26411e+07	1.95328	0.0442432	1.75854
P49327	FASN	Fatty acid synthase	2194	1.08995e+08	1.04675e+08	1.08967e+08	4.71678e+07	5.58773e+07	4.60404e+07	7.19125e-05	2.16411	1.11377	1.07546e+08	2.48639e+06	1.43552e+06	2.31193	4.96952e+07	5.38349e+06	3.10816e+06	10.833	0.00151757	4.1432
O75165	DNAJC13	DnaJ homolog subfamily C member 13	23317	9.84239e+07	1.12276e+08	9.64362e+07	1.1338e+08	1.23032e+08	1.30132e+08	0.0465435	0.837923	-0.25511	1.02379e+08	8.62862e+06	4.98174e+06	8.42815	1.22181e+08	8.40865e+06	4.85473e+06	6.8821	0.0923361	1.33214
O15230	LAMA5	Laminin subunit alpha-5	3911	1.06426e+08	8.3287e+07	8.40315e+07	9.56241e+07	1.16072e+08	1.05185e+08	0.209283	0.86387	-0.211113	9.12482e+07	1.31498e+07	7.59207e+06	14.4111	1.05627e+08	1.02313e+07	5.90702e+06	9.68619	0.299635	0.679266
Q59E93	ANPEP	Aminopeptidase (Fragment)	290	4.43164e+08	3.76348e+08	4.11627e+08	2.74179e+07	2.98433e+07	3.76012e+07	4.17648e-05	12.9782	3.69801	4.1038e+08	3.34252e+07	1.9298e+07	8.14495	3.16208e+07	5.31925e+06	3.07107e+06	16.822	0.00126927	4.37919
O95202	LETM1	Mitochondrial proton/calcium exchanger protein	3954	1.49932e+08	2.07151e+08	1.58688e+08	1.65343e+08	1.39531e+08	1.46887e+08	0.332708	1.14169	0.191168	1.71924e+08	3.08201e+07	1.7794e+07	17.9266	1.50587e+08	1.32977e+07	7.67744e+06	8.83056	0.430908	0.477936
C9JZR2	CTNND1	Catenin delta 1	1500	3.00219e+08	2.65671e+08	2.84486e+08	1.08154e+08	1.13038e+08	9.79191e+07	8.50573e-05	2.66483	1.41404	2.83459e+08	1.72973e+07	9.9866e+06	6.10223	1.0637e+08	7.7155e+06	4.45454e+06	7.25344	0.00167951	4.07029
O43491	EPB41L2	Band 4.1-like protein 2	2037	619994	1.03997e+06	448456	10917.5	10917.5	10917.5	0.0169912	64.3747	6.00842	702808	304330	175705	43.302	10917.5	0	0	0	0.0435137	1.76978
Q71UF1	ACO2	Aconitate hydratase, mitochondrial	50	9.98584e+06	1.42356e+07	1.22274e+07	1.86279e+07	1.7209e+07	1.88509e+07	0.0102718	0.666489	-0.585348	1.21496e+07	2.12593e+06	1.22741e+06	17.498	1.82293e+07	890581	514177	4.88545	0.0302577	1.98835
Q9NTJ3	SMC4	Structural maintenance of chromosomes protein 4	10051	9.17242e+07	1.03572e+08	9.93695e+07	2.19232e+08	2.2724e+08	2.19886e+08	8.75339e-06	0.442203	-1.17722	9.82217e+07	6.00651e+06	3.46786e+06	6.11526	2.22119e+08	4.44636e+06	2.56711e+06	2.00179	0.000723344	5.05782
Q6NUK1	SLC25A24	Mitochondrial adenyl nucleotide antiporter SLC25A24	29957	5.31042e+08	5.24059e+08	5.24869e+08	5.23256e+08	5.37959e+08	4.81063e+08	0.505445	1.02444	0.0348339	5.26656e+08	3.81927e+06	2.20505e+06	0.725191	5.14093e+08	2.95344e+07	1.70517e+07	5.74495	0.596752	0.296326
A0A994J5B1	EPB41L2	Erythrocyte membrane protein band 4.1 like 2	2037	2.22894e+08	2.07841e+08	2.17735e+08	3.40287e+08	3.81891e+08	3.18426e+08	0.00240002	0.623167	-0.682309	2.16157e+08	7.64933e+06	4.41635e+06	3.53879	3.46868e+08	3.22403e+07	1.8614e+07	9.2947	0.0115218	2.61978
P08729	KRT7	Keratin, type II cytoskeletal 7	3855	2.17798e+09	2.22859e+09	2.20198e+09	5.4533e+07	4.29666e+07	4.80289e+07	1.40775e-08	45.4108	5.50496	2.20285e+09	2.53165e+07	1.46165e+07	1.14926	4.85095e+07	5.79814e+06	3.34756e+06	11.9526	3.93326e-05	7.85147
A1A5C4	RRBP1	RRBP1 protein	6238	275868	10917.5	611997	6.44254e+06	2.11976e+06	4.14687e+06	0.035437	0.0707192	-3.82175	299594	301241	173922	100.55	4.23639e+06	2.16278e+06	1.24868e+06	51.0525	0.0747818	1.45054
A0A024R5Z9	PKM	Pyruvate kinase	5315	3.18192e+06	2.6708e+06	3.53937e+06	904901	862233	839300	0.000862685	3.60343	1.84937	3.1307e+06	436543	252038	13.944	868811	33291.4	19220.8	3.83183	0.00619986	3.06415
A0A384ME17	TUFM	Elongation factor Tu	7284	6.6604e+08	6.88069e+08	6.65365e+08	5.76542e+08	6.01622e+08	5.55403e+08	0.00338268	1.16492	0.220236	6.73158e+08	1.29177e+07	7.45805e+06	1.91897	5.77856e+08	2.31373e+07	1.33583e+07	4.00399	0.0143092	2.47074
H6VRF8	KRT1	Keratin, type II cytoskeletal 1	3848	5.51137e+08	9.97121e+08	4.49896e+08	8.10768e+08	6.34028e+08	9.93708e+08	0.498798	0.819417	-0.287329	6.66051e+08	2.91149e+08	1.68095e+08	43.7127	8.12835e+08	1.79849e+08	1.03836e+08	22.1261	0.591153	0.302075
A0A0A0MTC1	RNF213	Ring finger protein 213	57674	1.9984e+07	2.25005e+07	2.36278e+07	7.79668e+07	8.49381e+07	7.56099e+07	4.37905e-05	0.277183	-1.85109	2.20374e+07	1.86553e+06	1.07706e+06	8.46527	7.95049e+07	4.85063e+06	2.80051e+06	6.10105	0.00128352	4.35862
A0A8I5KW55	EMC1	ER membrane protein complex subunit 1	23065	1.65152e+08	1.3825e+08	1.40826e+08	1.50748e+08	1.64676e+08	1.50482e+08	0.500548	0.953474	-0.0687345	1.48076e+08	1.4844e+07	8.5702e+06	10.0246	1.55302e+08	8.11904e+06	4.68753e+06	5.22791	0.592598	0.300554
E9PCX7	NNT	proton-translocating NAD(P)(+) transhydrogenase	23530	845051	820116	939943	460366	699709	580769	0.0210799	1.49646	0.581557	868370	63225.4	36503.2	7.28092	580281	119673	69093	20.6232	0.0509745	1.67613
A0A0S2Z4C3	FH	Fumarate hydratase, mitochondrial (Fragment)	2271	5.72253e+08	5.73496e+08	5.90666e+08	4.53688e+08	4.62189e+08	4.49783e+08	5.97532e-05	1.27148	0.346514	5.78805e+08	1.02905e+07	5.94123e+06	1.77789	4.5522e+08	6.34334e+06	3.66233e+06	1.39347	0.001439	4.22364
P20020	ATP2B1	Plasma membrane calcium-transporting ATPase 1	490	2.46912e+08	2.70267e+08	2.66542e+08	1.01427e+08	1.24428e+08	1.1565e+08	0.000117024	2.2949	1.19843	2.6124e+08	1.25477e+07	7.24442e+06	4.80313	1.13835e+08	1.16073e+07	6.70149e+06	10.1966	0.00195788	3.93172
A0A1B0GVI3	KRT10	Keratin 10	3858	3.06458e+08	5.93094e+08	1.80464e+08	3.4679e+08	3.87824e+08	4.74545e+08	0.753104	0.893196	-0.162952	3.60005e+08	2.11462e+08	1.22088e+08	58.7387	4.03053e+08	6.52246e+07	3.76574e+07	16.1826	0.811916	0.123145
P12270	TPR	Nucleoprotein TPR	7175	8.32133e+07	8.99304e+07	8.88417e+07	1.16299e+08	1.08362e+08	1.20389e+08	0.00250367	0.759269	-0.397317	8.73284e+07	3.60519e+06	2.08146e+06	4.12831	1.15017e+08	6.11528e+06	3.53066e+06	5.31687	0.0118263	2.60142
A5YM53	ITGAV	ITGAV protein	3685	1.70946e+08	1.76369e+08	1.88579e+08	3.86609e+08	4.25002e+08	3.79352e+08	0.000132684	0.449966	-1.15211	1.78631e+08	9.03174e+06	5.21448e+06	5.05609	3.96988e+08	2.45311e+07	1.4163e+07	6.17931	0.0021184	3.87718
A0A024RB16	ESYT1	Family with sequence similarity 62 (C2 domain containing), member A, isoform CRA_a	23344	880260	2.42412e+06	1.17742e+06	1.23534e+06	1.25824e+06	1.74701e+06	0.880396	1.05688	0.079815	1.49393e+06	819152	472938	54.832	1.41353e+06	289029	166871	20.4473	0.913754	0.0553219
A0A8V8TLM6	TFRC	Transferrin receptor protein 1	7037	6.35792e+08	6.09401e+08	6.05569e+08	4.55414e+08	4.90276e+08	4.83138e+08	0.000592628	1.2953	0.373285	6.1692e+08	1.6455e+07	9.50029e+06	2.66728	4.76276e+08	1.84161e+07	1.06326e+07	3.86669	0.00498736	3.22722
A8K6Q8	TFRC	Transferrin receptor protein 1	7037	5.39747e+06	7.81125e+06	6.22671e+06	1.30594e+07	1.5046e+07	1.59835e+07	0.00180947	0.440823	-1.18173	6.47847e+06	1.22643e+06	708078	18.9308	1.46963e+07	1.49311e+06	862046	10.1597	0.0096574	2.74245
A0A2R8Y7L2	HSD17B4	Hydroxysteroid 17-beta dehydrogenase 4	3295	471644	10917.5	504812	439436	10917.5	10917.5	0.458591	2.14055	1.09798	329124	276074	159391	83.8813	153757	247405	142839	160.907	0.555158	0.338574
O60488	ACSL4	Long-chain-fatty-acid--CoA ligase 4	2182	1.76557e+08	1.67292e+08	1.77819e+08	3.84914e+08	3.95072e+08	4.14123e+08	1.67074e-05	0.436868	-1.19473	1.73889e+08	5.7481e+06	3.31867e+06	3.30561	3.98036e+08	1.48284e+07	8.56118e+06	3.72539	0.000856525	4.77709
O00159	MYO1C	Unconventional myosin-Ic	4641	6.20187e+08	6.31175e+08	5.88865e+08	3.06008e+08	3.4199e+08	3.45753e+08	9.50504e-05	1.8518	0.888928	6.13409e+08	2.1954e+07	1.26752e+07	3.57902	3.3125e+08	2.19412e+07	1.26678e+07	6.62375	0.00178534	4.02205
A0A024R755	CALU	Calumenin, isoform CRA_a	813	7.22127e+07	7.75169e+07	7.14358e+07	6.72993e+07	7.41086e+07	6.70841e+07	0.231229	1.06079	0.0851342	7.37218e+07	3.30956e+06	1.91078e+06	4.48926	6.94973e+07	3.99496e+06	2.30649e+06	5.74836	0.323917	0.635958
P11047	LAMC1	Laminin subunit gamma-1	3915	1.60196e+08	1.36737e+08	1.27916e+08	3.74375e+08	4.16845e+08	4.14892e+08	0.000102636	0.352247	-1.50534	1.41616e+08	1.66844e+07	9.63274e+06	11.7814	4.02037e+08	2.39764e+07	1.38428e+07	5.96373	0.0018422	3.9887
Q59FD4	HK1	hexokinase (Fragment)	3098	1.04338e+09	9.16628e+08	9.76903e+08	7.33451e+08	7.78138e+08	7.3326e+08	0.00429811	1.30829	0.387682	9.78971e+08	6.34025e+07	3.66054e+07	6.47644	7.48283e+08	2.58556e+07	1.49277e+07	3.45532	0.0165915	2.36672
P11717	IGF2R	Cation-independent mannose-6-phosphate receptor	3482	1.91669e+08	1.38818e+08	1.74061e+08	3.23897e+08	3.54371e+08	3.15704e+08	0.00111368	0.507608	-0.978214	1.68183e+08	2.69114e+07	1.55373e+07	16.0013	3.31324e+08	2.03753e+07	1.17637e+07	6.14965	0.00713093	2.95324
A0A024R5X2	SQOR	HCG2001986, isoform CRA_a	58472	4.07971e+08	3.83812e+08	3.65242e+08	4.9976e+08	4.25242e+08	4.21101e+08	0.0906434	0.859537	-0.218368	3.85675e+08	2.14253e+07	1.23699e+07	5.55528	4.48701e+08	4.42673e+07	2.55578e+07	9.86567	0.154945	1.04266
Q15293	RCN1	Reticulocalbin-1	5954	7.40996e+08	7.24969e+08	7.45927e+08	5.05294e+08	5.3705e+08	4.94387e+08	9.45698e-05	1.43935	0.525417	7.37297e+08	1.09579e+07	6.32657e+06	1.48623	5.12244e+08	2.21642e+07	1.27965e+07	4.32689	0.00178534	4.02425
P55072	VCP	Transitional endoplasmic reticulum ATPase	7415	4.50375e+08	4.10664e+08	4.5978e+08	2.36259e+08	2.32223e+08	2.24387e+08	0.000171795	1.9063	0.930777	4.40273e+08	2.607e+07	1.50515e+07	5.92132	2.30957e+08	6.0365e+06	3.48518e+06	2.6137	0.00242422	3.76499
Q9H4M9	EHD1	EH domain-containing protein 1	10938	2.01119e+08	2.17172e+08	2.0461e+08	6.74075e+07	1.00083e+08	7.4511e+07	0.000328078	2.57396	1.36399	2.07634e+08	8.44287e+06	4.8745e+06	4.06623	8.06672e+07	1.71858e+07	9.92221e+06	21.3045	0.00356813	3.48402
A0A024RAM4	MAP1B	Microtubule-associated protein 1B, isoform CRA_b	4131	8.69769e+07	7.00411e+07	8.22699e+07	9.79773e+07	9.7018e+07	1.00282e+08	0.0221303	0.810385	-0.303321	7.97626e+07	8.74186e+06	5.04712e+06	10.9598	9.84256e+07	1.67738e+06	968433	1.70421	0.0527351	1.65501
P43304	GPD2	Glycerol-3-phosphate dehydrogenase, mitochondrial	2820	3.40379e+08	2.8353e+08	2.91892e+08	3.07545e+08	2.95978e+08	2.81692e+08	0.624135	1.03455	0.0490047	3.05267e+08	3.06944e+07	1.77214e+07	10.0549	2.95072e+08	1.295e+07	7.47667e+06	4.38876	0.701744	0.204721
A0A994J491	PRPF8	Pre-mRNA processing factor 8	10594	9.78564e+07	1.14042e+08	1.18611e+08	2.39756e+08	2.31143e+08	2.29477e+08	6.29951e-05	0.471903	-1.08344	1.1017e+08	1.09055e+07	6.29632e+06	9.89887	2.33458e+08	5.51701e+06	3.18525e+06	2.36317	0.001439	4.20069
P39023	RPL3	Large ribosomal subunit protein uL3	6122	5.42728e+08	5.18754e+08	5.63609e+08	4.92702e+08	5.40245e+08	5.42536e+08	0.470698	1.03149	0.044727	5.41697e+08	2.24453e+07	1.29588e+07	4.14352	5.25161e+08	2.81339e+07	1.62431e+07	5.3572	0.566378	0.327258
P33527	ABCC1	Multidrug resistance-associated protein 1	4363	7.68913e+07	5.81876e+07	8.09155e+07	7.0966e+07	6.13255e+07	5.30901e+07	0.305985	1.16513	0.220497	7.19982e+07	1.21283e+07	7.00229e+06	16.8453	6.17938e+07	8.94715e+06	5.16564e+06	14.479	0.403741	0.5143
A0A024RAB6	HSPG2	Heparan sulfate proteoglycan 2 (Perlecan), isoform CRA_b	3339	931679	10917.5	10917.5	1.04372e+06	1.42056e+06	750780	0.106428	0.296577	-1.75352	317838	531602	306921	167.256	1.07169e+06	335766	193854	31.3306	0.176213	0.972945
K0A7K7	TRAP1	TNF receptor-associated protein 1 (Fragment)	10131	1.21452e+07	4.4852e+06	6.3401e+06	1.2819e+07	8.62013e+06	9.57607e+06	0.366203	0.740619	-0.433196	7.65683e+06	3.99615e+06	2.30718e+06	52.1906	1.03384e+07	2.20082e+06	1.27064e+06	21.2878	0.466776	0.436278
P07355	ANXA2	Annexin A2	302	3.97605e+09	4.69493e+09	3.73901e+09	2.62213e+09	2.24266e+09	2.36388e+09	0.00499218	1.71678	0.779701	4.13667e+09	4.97788e+08	2.87398e+08	12.0335	2.40956e+09	1.93813e+08	1.11898e+08	8.0435	0.01829	2.30171
V9HWN7	ALDOA	Fructose-bisphosphate aldolase	226	2.74569e+08	2.9233e+08	2.8259e+08	6.13625e+08	6.26639e+08	5.73509e+08	4.39026e-05	0.468355	-1.09433	2.83163e+08	8.89439e+06	5.13518e+06	3.14108	6.04591e+08	2.76934e+07	1.59888e+07	4.58052	0.00128352	4.35751
P07942	LAMB1	Laminin subunit beta-1	3912	1.75003e+08	1.54615e+08	1.71617e+08	3.72299e+08	4.28584e+08	4.02447e+08	0.000178469	0.41654	-1.26347	1.67078e+08	1.09251e+07	6.30762e+06	6.53892	4.0111e+08	2.81665e+07	1.6262e+07	7.02215	0.00246243	3.74844
O95831	AIFM1	Apoptosis-inducing factor 1, mitochondrial	9131	5.51357e+08	4.79821e+08	5.03461e+08	3.17256e+08	3.72495e+08	3.13925e+08	0.00335362	1.52902	0.612605	5.11546e+08	3.64466e+07	2.10424e+07	7.12479	3.34559e+08	3.28962e+07	1.89927e+07	9.83273	0.0142535	2.47449
A0A384MR33	SMC1A	Structural maintenance of chromosomes protein	8243	1.37451e+08	1.54945e+08	1.38057e+08	3.08144e+08	3.13893e+08	3.02528e+08	1.53571e-05	0.465574	-1.10292	1.43485e+08	9.93001e+06	5.73309e+06	6.92061	3.08189e+08	5.68261e+06	3.28086e+06	1.84387	0.000833158	4.81369
P11388	TOP2A	DNA topoisomerase 2-alpha	7153	1.35085e+08	1.15551e+08	1.34699e+08	1.2227e+08	1.38699e+08	1.21131e+08	0.906158	1.00847	0.012163	1.28445e+08	1.11679e+07	6.4478e+06	8.69471	1.27367e+08	9.83082e+06	5.67583e+06	7.71852	0.931839	0.042796
P24752	ACAT1	Acetyl-CoA acetyltransferase, mitochondrial	38	3.47165e+08	3.57835e+08	3.5122e+08	2.49028e+08	2.71274e+08	2.39614e+08	0.000564507	1.38992	0.474997	3.52073e+08	5.38612e+06	3.10968e+06	1.52983	2.53306e+08	1.62577e+07	9.38642e+06	6.41824	0.00483814	3.24833
P98160	HSPG2	Basement membrane-specific heparan sulfate proteoglycan core protein	3339	2.05498e+08	1.16926e+08	1.38448e+08	1.73887e+08	1.97925e+08	1.98791e+08	0.259924	0.80769	-0.308126	1.53624e+08	4.61952e+07	2.66708e+07	30.0704	1.90201e+08	1.41352e+07	8.16096e+06	7.4317	0.354863	0.585154
B4DJQ5	PRKCSH	Glucosidase 2 subunit beta	5589	1.13859e+09	1.20904e+09	1.22926e+09	1.07949e+09	1.36878e+09	1.18997e+09	0.828845	0.983134	-0.0245401	1.19229e+09	4.75983e+07	2.74809e+07	3.99216	1.21275e+09	1.45983e+08	8.42831e+07	12.0373	0.87537	0.0815268
B3KS36	RPL3	cDNA FLJ35376 fis, clone SKMUS2004044, highly similar to Homo sapiens ribosomal protein L3 (RPL3), transcript variant 2, mRNA	6122	1.82484e+06	10917.5	955476	1.73336e+06	701536	10917.5	0.881419	1.14123	0.190593	930412	907223	523785	97.5076	815270	866834	500467	106.325	0.914306	0.0548178
Q16787	LAMA3	Laminin subunit alpha-3	3909	1.36112e+08	1.26232e+08	1.25292e+08	4.87648e+07	6.23731e+07	5.45189e+07	0.000146758	2.34	1.22651	1.29212e+08	5.99407e+06	3.46068e+06	4.63893	5.52189e+07	6.83108e+06	3.94393e+06	12.3709	0.00223883	3.8334
P34897	SHMT2	Serine hydroxymethyltransferase, mitochondrial	6472	8.77928e+08	7.85986e+08	7.98042e+08	7.89651e+08	7.91358e+08	7.7841e+08	0.305806	1.04346	0.0613735	8.20652e+08	4.99672e+07	2.88486e+07	6.08872	7.86473e+08	7.03446e+06	4.06135e+06	0.894431	0.403601	0.514554
O15031	PLXNB2	Plexin-B2	23654	1.00304e+08	1.033e+08	1.12044e+08	1.21518e+08	1.21952e+08	8.93486e+07	0.64075	0.948408	-0.0764203	1.05216e+08	6.09983e+06	3.52174e+06	5.79743	1.1094e+08	1.86998e+07	1.07963e+07	16.8558	0.716675	0.193312
Q99959	PKP2	Plakophilin-2	5318	2.01672e+08	1.80758e+08	1.77789e+08	2.22653e+07	1.47311e+07	1.59059e+07	2.77627e-05	10.5897	3.40459	1.8674e+08	1.3017e+07	7.51536e+06	6.97065	1.76341e+07	4.05354e+06	2.34031e+06	22.9869	0.00107735	4.55654
P42224	STAT1	Signal transducer and activator of transcription 1-alpha/beta	6772	1.0103e+07	1.61058e+07	1.41487e+07	1.85625e+08	1.8004e+08	1.79449e+08	3.65766e-07	0.0740351	-3.75565	1.34525e+07	3.06135e+06	1.76747e+06	22.7567	1.81705e+08	3.40792e+06	1.96757e+06	1.87553	0.000202308	6.4368
F8W0P7	ATP5F1B	ATP synthase F1 subunit beta (Fragment)	506	2.26753e+07	2.03666e+07	1.8342e+07	2.30621e+07	2.53774e+07	1.97436e+07	0.33282	0.90028	-0.151555	2.04613e+07	2.16817e+06	1.25179e+06	10.5964	2.27277e+07	2.83174e+06	1.63491e+06	12.4594	0.430908	0.47779
Q9Y5B9	SUPT16H	FACT complex subunit SPT16	11198	1.62724e+08	1.58887e+08	1.74889e+08	1.5456e+08	1.71071e+08	1.56712e+08	0.541517	1.02935	0.0417357	1.655e+08	8.35416e+06	4.82328e+06	5.04783	1.60781e+08	8.97613e+06	5.18237e+06	5.58283	0.629891	0.266388
O75923	DYSF	Dysferlin	8291	6.95911e+07	6.77472e+07	7.85661e+07	1.99124e+07	2.93782e+07	3.12716e+07	0.000742608	2.67997	1.42222	7.19681e+07	5.7879e+06	3.34165e+06	8.04231	2.68541e+07	6.08577e+06	3.51362e+06	22.6624	0.00571411	3.12924
P35908	KRT2	Keratin, type II cytoskeletal 2 epidermal	3849	1.58552e+08	2.14771e+08	9.90185e+07	1.6812e+08	1.81062e+08	2.44312e+08	0.379112	0.795866	-0.329402	1.57447e+08	5.78844e+07	3.34196e+07	36.7643	1.97831e+08	4.07705e+07	2.35388e+07	20.6087	0.478752	0.421233
A0A2R8Y5S7	RDX	Radixin	5962	1.18385e+08	1.17044e+08	1.23003e+08	8.15213e+07	7.45437e+07	6.15254e+07	0.00156329	1.64728	0.720083	1.19477e+08	3.12598e+06	1.80478e+06	2.61638	7.25301e+07	1.01489e+07	5.85946e+06	13.9926	0.00885187	2.80596
A0A0S2Z2Z6	ANXA6	Annexin (Fragment)	309	1.13044e+06	3.60572e+06	1.85207e+06	5.07163e+06	6.0095e+06	5.57375e+06	0.0128095	0.395573	-1.33798	2.19608e+06	1.27299e+06	734962	57.9666	5.55163e+06	469329	270967	8.4539	0.0355586	1.89247
P30837	ALDH1B1	Aldehyde dehydrogenase X, mitochondrial	219	2.1256e+08	2.08145e+08	2.05053e+08	2.36342e+08	2.6386e+08	2.60908e+08	0.00739332	0.822164	-0.282502	2.08586e+08	3.77284e+06	2.17825e+06	1.80877	2.53704e+08	1.51077e+07	8.72245e+06	5.95487	0.0237709	2.13116
P10586	PTPRF	Receptor-type tyrosine-protein phosphatase F	5792	8.14631e+07	6.44797e+07	8.51747e+07	1.07386e+08	1.29238e+08	1.20622e+08	0.00950187	0.646943	-0.628289	7.70392e+07	1.1034e+07	6.37049e+06	14.3226	1.19082e+08	1.1007e+07	6.35492e+06	9.24326	0.0285311	2.02219
Q14126	DSG2	Desmoglein-2	1829	8.94784e+07	1.02275e+08	1.11814e+08	2.76528e+07	2.84029e+07	3.13004e+07	0.000391286	3.47505	1.79703	1.01189e+08	1.12071e+07	6.47041e+06	11.0754	2.91187e+07	1.92627e+06	1.11213e+06	6.61524	0.00393256	3.40751
Q12797	ASPH	Aspartyl/asparaginyl beta-hydroxylase	444	4.11234e+08	4.44432e+08	4.34092e+08	3.14767e+08	4.05836e+08	4.043e+08	0.157643	1.14655	0.1973	4.2992e+08	1.69876e+07	9.8078e+06	3.95135	3.74968e+08	5.21412e+07	3.01037e+07	13.9055	0.239768	0.802326
A0A0S2Z487	JUP	Junction plakoglobin isoform 1 (Fragment)	3728	3.55767e+08	4.15726e+08	3.63475e+08	8.14097e+07	7.12866e+07	8.18561e+07	9.674e-05	4.83887	2.27467	3.78323e+08	3.2621e+07	1.88338e+07	8.62254	7.81841e+07	5.97762e+06	3.45118e+06	7.64557	0.00180797	4.01439
Q7Z7M4	SOD2	Superoxide dismutase (Fragment)	6648	1.03192e+09	1.08634e+09	1.00939e+09	2.87182e+09	2.60336e+09	2.84574e+09	4.02336e-05	0.375878	-1.41166	1.04255e+09	3.95601e+07	2.284e+07	3.79455	2.77364e+09	1.48045e+08	8.5474e+07	5.33758	0.00126927	4.39541
P10253	GAA	Lysosomal alpha-glucosidase	2548	3.49333e+07	3.5522e+07	3.75256e+07	4.39995e+07	6.95413e+07	4.69225e+07	0.0971762	0.672932	-0.571468	3.59936e+07	1.35896e+06	784596	3.77556	5.34878e+07	1.39794e+07	8.07101e+06	26.1357	0.163979	1.01244
K9JA46	HSP90AA1	Epididymis luminal secretory protein 52	3320	2.14791e+08	2.02418e+08	2.11594e+08	8.91892e+07	8.24835e+07	1.00323e+08	4.90061e-05	2.31181	1.20902	2.09601e+08	6.42237e+06	3.70795e+06	3.06409	9.06654e+07	9.01113e+06	5.20258e+06	9.93889	0.00135708	4.30975
A0A024R5K8	SERPINH1	Serpin H1	871	4.47847e+08	4.16434e+08	3.99387e+08	9.78112e+08	1.1488e+09	1.15044e+09	0.000338333	0.385576	-1.37491	4.21223e+08	2.45823e+07	1.41926e+07	5.83593	1.09245e+09	9.90232e+07	5.71711e+07	9.06432	0.00360803	3.47066
A0A0S2Z377	ANXA6	Annexin (Fragment)	309	1.80558e+08	1.9039e+08	1.78464e+08	2.13362e+08	1.99234e+08	2.08701e+08	0.0124653	0.8843	-0.177392	1.83138e+08	6.36767e+06	3.67638e+06	3.47698	2.07099e+08	7.19894e+06	4.15631e+06	3.47609	0.0347413	1.9043
A0A024R968	ATP2B4	Calcium-transporting ATPase	493	8.12471e+06	2.0977e+07	2.17611e+07	3.23085e+07	4.30507e+07	3.60564e+07	0.0204864	0.456515	-1.13127	1.69543e+07	7.65668e+06	4.42059e+06	45.1607	3.71385e+07	5.45224e+06	3.14785e+06	14.6808	0.0498815	1.68853
B3KT70	HKDC1	hexokinase	80201	5.65286e+08	4.83569e+08	4.94635e+08	5.23663e+08	4.98221e+08	4.00604e+08	0.42458	1.08506	0.117779	5.14496e+08	4.43314e+07	2.55947e+07	8.61646	4.74163e+08	6.49613e+07	3.75054e+07	13.7002	0.523165	0.37204
Q9NVI7	ATAD3A	ATPase family AAA domain-containing protein 3A	55210	3.06143e+08	3.56494e+08	2.95183e+08	4.47017e+08	3.81296e+08	3.60497e+08	0.0750128	0.805697	-0.31169	3.19273e+08	3.26967e+07	1.88775e+07	10.241	3.9627e+08	4.51619e+07	2.60742e+07	11.3967	0.133239	1.12486
Q02388	COL7A1	Collagen alpha-1(VII) chain	1294	6.91105e+07	6.18849e+07	8.14989e+07	7.60532e+07	7.69416e+07	7.4432e+07	0.437274	0.934342	-0.0979781	7.08314e+07	9.9196e+06	5.72708e+06	14.0045	7.58089e+07	1.27253e+06	734695	1.6786	0.534788	0.359246
H7BXI1	ESYT2	Extended synaptotagmin 2	57488	8.43702e+07	7.09401e+07	7.87633e+07	1.66553e+08	1.86198e+08	1.68125e+08	0.000208015	0.449385	-1.15398	7.80245e+07	6.74546e+06	3.8945e+06	8.64531	1.73625e+08	1.09164e+07	6.30257e+06	6.28732	0.00268308	3.68191
E9PDF6	MYO1B	Myosin IB	4430	3.60671e+08	3.08383e+08	3.52065e+08	1.7528e+08	1.71098e+08	1.84356e+08	0.00060393	1.92397	0.944089	3.40373e+08	2.8036e+07	1.61866e+07	8.23686	1.76911e+08	6.77813e+06	3.91336e+06	3.83137	0.00502849	3.21901
Q6DD88	ATL3	Atlastin-3	25923	2.24765e+08	2.02287e+08	1.94684e+08	1.65073e+08	1.46132e+08	1.31211e+08	0.0109409	1.40532	0.490899	2.07245e+08	1.56412e+07	9.03047e+06	7.5472	1.47472e+08	1.6971e+07	9.79824e+06	11.508	0.0317104	1.96095
B2RAQ8	CPT1A	carnitine O-palmitoyltransferase	1374	2.13036e+08	1.72152e+08	1.80896e+08	2.45629e+08	2.29739e+08	2.14626e+08	0.0542875	0.820419	-0.285568	1.88695e+08	2.15288e+07	1.24297e+07	11.4094	2.29998e+08	1.5503e+07	8.95069e+06	6.74052	0.103961	1.2653
Q16706	MAN2A1	Alpha-mannosidase 2	4124	1.42665e+08	1.29092e+08	1.39277e+08	1.3959e+08	1.65887e+08	1.45933e+08	0.205483	0.910556	-0.13518	1.37012e+08	7.06418e+06	4.07851e+06	5.1559	1.5047e+08	1.37232e+07	7.92308e+06	9.1202	0.295329	0.687224
O94925	GLS	Glutaminase kidney isoform, mitochondrial	2744	1.58082e+08	1.65496e+08	1.57303e+08	4.37144e+08	4.96619e+08	5.10907e+08	0.000145627	0.332865	-1.58699	1.60293e+08	4.52232e+06	2.61096e+06	2.82128	4.81557e+08	3.91204e+07	2.25861e+07	8.12373	0.00223883	3.83676
Q02809	PLOD1	Procollagen-lysine,2-oxoglutarate 5-dioxygenase 1	5351	1.83056e+08	1.58242e+08	1.69471e+08	4.56419e+08	4.71174e+08	3.9694e+08	0.00033784	0.385622	-1.37474	1.70256e+08	1.24257e+07	7.174e+06	7.29824	4.41511e+08	3.92985e+07	2.2689e+07	8.90091	0.00360803	3.47129
Q96A33	CCDC47	PAT complex subunit CCDC47	57003	3.29392e+08	3.22795e+08	3.1844e+08	1.54157e+08	1.51715e+08	1.22343e+08	7.20725e-05	2.26668	1.18058	3.23542e+08	5.51389e+06	3.18345e+06	1.70423	1.42738e+08	1.77049e+07	1.02219e+07	12.4037	0.00151757	4.14223
Q15084	PDIA6	Protein disulfide-isomerase A6	10130	1.32718e+09	1.30306e+09	1.37816e+09	1.60205e+09	1.67117e+09	1.6948e+09	0.000845474	0.806842	-0.309642	1.33614e+09	3.83435e+07	2.21377e+07	2.86973	1.65601e+09	4.8199e+07	2.78277e+07	2.91055	0.00616456	3.0729
C9JH19	CTSD	Cathepsin D	1509	3.83509e+08	3.97398e+08	4.02052e+08	2.07146e+09	2.17439e+09	2.51741e+09	0.000160427	0.17491	-2.51532	3.9432e+08	9.64688e+06	5.56963e+06	2.44646	2.25442e+09	2.33496e+08	1.34809e+08	10.3572	0.00232889	3.79472
A0A218KGR2	APP	Amyloid-beta A4 protein	351	7.95725e+07	5.61206e+07	6.73581e+07	1.38332e+08	1.52837e+08	1.34111e+08	0.00110592	0.477452	-1.06657	6.76837e+07	1.17293e+07	6.77192e+06	17.3296	1.4176e+08	9.82214e+06	5.67081e+06	6.9287	0.00710334	2.95627
Q9NZ08	ERAP1	Endoplasmic reticulum aminopeptidase 1	51752	2.90683e+08	2.6997e+08	2.98215e+08	1.91859e+08	1.90487e+08	1.94595e+08	0.000385878	1.48866	0.574011	2.86289e+08	1.4626e+07	8.44434e+06	5.10883	1.92314e+08	2.09147e+06	1.20751e+06	1.08753	0.00392052	3.41355
A0A0S2Z5M1	SEC63	SEC63-like (S. cerevisiae) (Fragment)	11231	1.96415e+08	1.96159e+08	1.7897e+08	1.54625e+08	1.57207e+08	1.61025e+08	0.00560233	1.20871	0.273462	1.90515e+08	9.99909e+06	5.77298e+06	5.24846	1.57619e+08	3.22004e+06	1.85909e+06	2.04292	0.0198389	2.25163
P50570	DNM2	Dynamin-2	1785	2.38238e+08	2.6056e+08	2.58969e+08	3.38775e+08	3.13927e+08	2.8744e+08	0.0210143	0.806013	-0.311125	2.52589e+08	1.24535e+07	7.19e+06	4.93032	3.13381e+08	2.56721e+07	1.48218e+07	8.19197	0.0509006	1.67749
E5KND7	GFM1	Elongation factor G, mitochondrial	85476	2.90403e+08	2.90697e+08	2.86905e+08	1.86913e+08	2.2295e+08	2.06253e+08	0.00131806	1.40883	0.494502	2.89335e+08	2.10935e+06	1.21783e+06	0.729033	2.05372e+08	1.80345e+07	1.04122e+07	8.78139	0.00794535	2.88006
Q96RP9	GFM1	Elongation factor G, mitochondrial	85476	9.56065e+06	3.5548e+06	3.62299e+06	8.86279e+06	8.14019e+06	6.75314e+06	0.324625	0.704595	-0.505134	5.57948e+06	3.44796e+06	1.99068e+06	61.7972	7.9187e+06	1.07212e+06	618991	13.5391	0.422844	0.488619
P20700	LMNB1	Lamin-B1	4001	1.53044e+08	2.21008e+08	1.46827e+08	1.79629e+08	7.88147e+07	1.09986e+08	0.253289	1.41378	0.499557	1.73626e+08	4.11512e+07	2.37587e+07	23.701	1.2281e+08	5.1616e+07	2.98005e+07	42.0292	0.348016	0.596383
P02533	KRT14	Keratin, type I cytoskeletal 14	3861	3.11594e+07	5.37006e+07	2.2902e+07	2.30675e+07	1.82549e+07	4.07464e+07	0.496612	1.31307	0.392943	3.59207e+07	1.59418e+07	9.20401e+06	44.3806	2.73563e+07	1.18432e+07	6.8377e+06	43.2926	0.589812	0.303983
P53621	COPA	Coatomer subunit alpha	1314	3.05515e+08	1.67978e+08	1.92493e+08	1.16633e+08	1.2158e+08	1.16012e+08	0.0703376	1.88012	0.910828	2.21996e+08	7.33616e+07	4.23554e+07	33.0464	1.18075e+08	3.05147e+06	1.76176e+06	2.58435	0.126789	1.15281
O00116	AGPS	Alkyldihydroxyacetonephosphate synthase, peroxisomal	8540	1.53409e+08	1.77936e+08	1.64271e+08	1.99582e+08	2.11797e+08	2.31951e+08	0.0140291	0.770391	-0.376336	1.65206e+08	1.229e+07	7.09562e+06	7.4392	2.14444e+08	1.63458e+07	9.43725e+06	7.62242	0.0379268	1.85297
P11498	PC	Pyruvate carboxylase, mitochondrial	5091	1.8548e+08	1.81902e+08	1.98768e+08	1.23343e+08	1.34053e+08	1.45057e+08	0.00253068	1.40675	0.492365	1.88717e+08	8.88658e+06	5.13067e+06	4.70895	1.34151e+08	1.08572e+07	6.26839e+06	8.09325	0.0118524	2.59676
E7ETU9	PLOD2	procollagen-lysine 5-dioxygenase	5352	5.39138e+08	5.59075e+08	5.71946e+08	4.28863e+08	4.48439e+08	4.89388e+08	0.00748231	1.22205	0.289299	5.5672e+08	1.65302e+07	9.54374e+06	2.96922	4.55563e+08	3.08854e+07	1.78317e+07	6.77961	0.0240048	2.12596
Q96RT1	ERBIN	Erbin	55914	1.95766e+08	2.27527e+08	2.31377e+08	1.64975e+08	1.31123e+08	1.79596e+08	0.0308672	1.37624	0.460734	2.18223e+08	1.95439e+07	1.12837e+07	8.9559	1.58565e+08	2.48644e+07	1.43554e+07	15.6809	0.0672985	1.5105
H7BXY3	DHX30	RNA helicase	22907	1.594e+08	1.88371e+08	2.05442e+08	1.35341e+08	1.39476e+08	1.28327e+08	0.0223982	1.37225	0.456543	1.84404e+08	2.32755e+07	1.34381e+07	12.622	1.34381e+08	5.63595e+06	3.25391e+06	4.194	0.0531696	1.64979
P29401	TKT	Transketolase	7086	3.04436e+08	3.02252e+08	2.93149e+08	2.03477e+08	2.089e+08	1.79573e+08	0.000442449	1.52012	0.604189	2.99946e+08	5.98675e+06	3.45645e+06	1.99594	1.97317e+08	1.56038e+07	9.00887e+06	7.90802	0.00419052	3.35414
P07996	THBS1	Thrombospondin-1	7057	4.74005e+06	1.35787e+07	3.68087e+06	470235	264444	4.31829e+06	0.172296	4.3538	2.12228	7.33321e+06	5.43463e+06	3.13769e+06	74.1098	1.68432e+06	2.2834e+06	1.31832e+06	135.568	0.255653	0.763725
A0A8J8YWN6	CYB5R3	cytochrome-b5 reductase	1727	1.44271e+08	1.152e+08	1.2288e+08	4.36478e+08	3.69353e+08	4.02744e+08	0.000204093	0.316365	-1.66034	1.2745e+08	1.50647e+07	8.69761e+06	11.8201	4.02858e+08	3.35627e+07	1.93774e+07	8.33115	0.00264611	3.69017
Q9Y277	VDAC3	Voltage-dependent anion-selective channel protein 3	7419	6.42799e+08	6.47248e+08	7.33783e+08	3.67728e+08	3.18846e+08	3.23528e+08	0.00054094	2.00359	1.00259	6.7461e+08	5.12939e+07	2.96146e+07	7.60349	3.36701e+08	2.69722e+07	1.55724e+07	8.01072	0.00472403	3.26685
P31930	UQCRC1	Cytochrome b-c1 complex subunit 1, mitochondrial	7384	3.84272e+08	3.31939e+08	3.45548e+08	3.52906e+08	3.60886e+08	3.43358e+08	0.9302	1.00436	0.00627508	3.5392e+08	2.71523e+07	1.56764e+07	7.6719	3.52384e+08	8.7759e+06	5.06677e+06	2.49044	0.949745	0.0314239
P35527	KRT9	Keratin, type I cytoskeletal 9	3857	9.77261e+07	2.40516e+08	1.27719e+08	1.24734e+08	1.28554e+08	2.63498e+08	0.801358	0.90165	-0.149361	1.5532e+08	7.52902e+07	4.34688e+07	48.4742	1.72262e+08	7.90358e+07	4.56314e+07	45.8811	0.851815	0.0961733
Q8TEM1	NUP210	Nuclear pore membrane glycoprotein 210	23225	8.90363e+07	8.47277e+07	8.42686e+07	1.06041e+08	1.12682e+08	1.32359e+08	0.0182308	0.734964	-0.444255	8.60109e+07	2.63013e+06	1.51851e+06	3.05791	1.17027e+08	1.36867e+07	7.90201e+06	11.6953	0.0456868	1.7392
A0A024R9Q1	THBS1	Thrombospondin 1, isoform CRA_a	7057	4.34776e+08	4.5179e+08	4.57816e+08	3.17829e+08	2.91777e+08	3.54307e+08	0.0028305	1.39471	0.479968	4.48127e+08	1.19484e+07	6.8984e+06	2.66629	3.21304e+08	3.14097e+07	1.81344e+07	9.77569	0.0128907	2.54814
P32004	L1CAM	Neural cell adhesion molecule L1	3897	1.41515e+08	1.04201e+08	1.17457e+08	2.62928e+08	2.741e+08	2.39012e+08	0.000792921	0.467983	-1.09547	1.21058e+08	1.89157e+07	1.0921e+07	15.6254	2.5868e+08	1.79257e+07	1.03494e+07	6.92968	0.00591568	3.10077
Q02880	TOP2B	DNA topoisomerase 2-beta	7155	1.17737e+08	1.03335e+08	1.01813e+08	1.39218e+08	1.23506e+08	1.38417e+08	0.0222997	0.804916	-0.313089	1.07628e+08	8.78721e+06	5.0733e+06	8.16442	1.33713e+08	8.84928e+06	5.10914e+06	6.61809	0.0530033	1.6517
P05165	PCCA	Propionyl-CoA carboxylase alpha chain, mitochondrial	5095	3.99515e+07	4.02573e+07	2.84828e+07	6.29927e+07	6.27275e+07	5.71381e+07	0.0046127	0.594404	-0.750485	3.62305e+07	6.71146e+06	3.87486e+06	18.5243	6.09527e+07	3.30628e+06	1.90888e+06	5.42433	0.0173108	2.33604
Q14008	CKAP5	Cytoskeleton-associated protein 5	9793	9.50723e+07	1.0348e+08	8.40126e+07	1.01986e+08	1.03574e+08	1.08796e+08	0.152141	0.898866	-0.153822	9.41883e+07	9.76367e+06	5.63706e+06	10.3661	1.04786e+08	3.56289e+06	2.05704e+06	3.40017	0.233719	0.817754
A0A0G2JIW1	HSPA1B	Heat shock 70 kDa protein 1B	3304	3.52658e+08	3.71974e+08	3.53114e+08	3.38913e+08	3.67703e+08	3.33221e+08	0.366692	1.03646	0.0516602	3.59249e+08	1.10227e+07	6.36398e+06	3.06827	3.46612e+08	1.84856e+07	1.06727e+07	5.33322	0.467292	0.435698
A0A024R7L5	UPF1	UPF1	5976	2.13115e+08	2.23557e+08	2.28223e+08	2.45749e+08	2.83573e+08	3.21964e+08	0.0504621	0.781047	-0.356518	2.21631e+08	7.73555e+06	4.46612e+06	3.49028	2.83762e+08	3.81079e+07	2.20016e+07	13.4295	0.0982174	1.29703
A2RRC9	IQGAP3	IQ motif containing GTPase activating protein 3	128239	7.47235e+07	6.89459e+07	7.88326e+07	5.2393e+07	4.44839e+07	5.09007e+07	0.00268327	1.50566	0.590391	7.41673e+07	4.96676e+06	2.86756e+06	6.6967	4.92592e+07	4.2023e+06	2.4262e+06	8.531	0.0123816	2.57134
O94832	MYO1D	Unconventional myosin-Id	4642	2.40057e+08	1.9735e+08	2.1016e+08	1.20973e+08	7.5162e+07	7.8554e+07	0.00306294	2.35745	1.23723	2.15855e+08	2.19157e+07	1.2653e+07	10.153	9.1563e+07	2.55262e+07	1.47376e+07	27.8783	0.0135302	2.51386
Q08426	EHHADH	Peroxisomal bifunctional enzyme	1962	1.63922e+08	2.59222e+08	2.00183e+08	2.45938e+08	2.46345e+08	2.15216e+08	0.397196	0.881028	-0.18274	2.07776e+08	4.81016e+07	2.77715e+07	23.1508	2.35833e+08	1.7856e+07	1.03092e+07	7.57147	0.498324	0.400995
Q08211	DHX9	ATP-dependent RNA helicase A	1660	7.66649e+07	6.37747e+07	7.16956e+07	9.24969e+07	9.51173e+07	8.73579e+07	0.00884019	0.771479	-0.374301	7.07117e+07	6.50118e+06	3.75346e+06	9.19393	9.16574e+07	3.94726e+06	2.27895e+06	4.30654	0.0270183	2.05354
A0A669KB89	SCRIB	Scribble planar cell polarity protein	23513	4.56444e+07	5.43637e+07	6.15407e+07	3.9771e+07	2.93222e+07	4.06167e+07	0.0419796	1.47251	0.558276	5.38496e+07	7.96062e+06	4.59606e+06	14.7831	3.657e+07	6.29099e+06	3.63211e+06	17.2026	0.0849012	1.37696
V9HWF4	PGK1	Phosphoglycerate kinase	5230	2.39814e+08	3.21787e+08	2.45425e+08	2.63513e+08	2.88829e+08	2.63575e+08	0.920086	0.989103	-0.015808	2.69009e+08	4.57935e+07	2.64389e+07	17.0231	2.71972e+08	1.45978e+07	8.42806e+06	5.36739	0.942346	0.0361715
P55084	HADHB	Trifunctional enzyme subunit beta, mitochondrial	3032	3.79984e+08	3.32721e+08	3.54889e+08	6.41369e+08	6.60555e+08	6.58919e+08	3.77003e-05	0.544457	-0.877111	3.55865e+08	2.36468e+07	1.36525e+07	6.64488	6.53614e+08	1.06361e+07	6.14078e+06	1.62728	0.00125398	4.42366
Q6FHZ0	MDH2	Malate dehydrogenase	4191	8.80929e+08	8.74676e+08	8.60571e+08	1.1293e+09	1.33504e+09	1.28481e+09	0.00372162	0.697804	-0.519105	8.72059e+08	1.04282e+07	6.02073e+06	1.19581	1.24972e+09	1.07264e+08	6.19291e+07	8.58309	0.0151799	2.42927
Q9Y2A7	NCKAP1	Nck-associated protein 1	10787	1.37008e+08	1.243e+08	1.40146e+08	1.29855e+08	1.39342e+08	1.38223e+08	0.744578	0.985359	-0.0212784	1.33818e+08	8.39077e+06	4.84441e+06	6.27027	1.35807e+08	5.18479e+06	2.99344e+06	3.81777	0.805557	0.12809
A0A5F9ZHJ0	ACAT1	Acetyl-CoA acetyltransferase 1	38	2.86667e+06	2.66363e+06	2.55879e+06	1.58141e+06	2.06308e+06	2.39723e+06	0.054504	1.33887	0.421019	2.69637e+06	156530	90372.6	5.80522	2.01391e+06	410125	236786	20.3646	0.104269	1.26357
Q99623	PHB2	Prohibitin-2	11331	1.55544e+09	1.87638e+09	1.5742e+09	1.35244e+09	1.18301e+09	1.11337e+09	0.0229019	1.37196	0.456234	1.66867e+09	1.80124e+08	1.03995e+08	10.7944	1.21627e+09	1.22957e+08	7.09892e+07	10.1093	0.0540667	1.64013
Q10471	GALNT2	Polypeptide N-acetylgalactosaminyltransferase 2	2590	1.48719e+08	1.17314e+08	1.29264e+08	1.64994e+08	1.72455e+08	1.51469e+08	0.0472764	0.808513	-0.306657	1.31765e+08	1.58514e+07	9.15181e+06	12.03	1.62973e+08	1.06379e+07	6.14182e+06	6.52744	0.0935152	1.32536
O00461	GOLIM4	Golgi integral membrane protein 4	27333	2.69365e+07	5.79731e+07	2.98437e+07	1.51225e+08	1.48397e+08	1.59027e+08	0.000384331	0.250199	-1.99885	3.82511e+07	1.71415e+07	9.89664e+06	44.8131	1.52883e+08	5.50513e+06	3.17839e+06	3.60088	0.00391192	3.41529
Q9NR30	DDX21	Nucleolar RNA helicase 2	9188	1.64659e+08	1.38521e+08	1.69499e+08	1.06238e+08	1.25078e+08	1.29825e+08	0.0364514	1.30885	0.388299	1.5756e+08	1.66648e+07	9.62141e+06	10.5768	1.2038e+08	1.24752e+07	7.20255e+06	10.3631	0.076403	1.43829
A0A024R233	TJP2	Tight junction protein 2 (Zona occludens 2), isoform CRA_a	9414	1.26243e+08	1.23417e+08	1.2624e+08	8.07319e+07	8.33044e+07	8.18881e+07	3.51333e-06	1.52852	0.612136	1.253e+08	1.63096e+06	941632	1.30164	8.19748e+07	1.28847e+06	743896	1.57178	0.000656859	5.45428
A0A494C1M4	ALDH1L2	10-formyltetrahydrofolate dehydrogenase	160428	1.51297e+08	1.28688e+08	1.44152e+08	3.55016e+07	3.66503e+07	4.28881e+07	0.000127938	3.68686	1.88239	1.41379e+08	1.15567e+07	6.67225e+06	8.17427	3.83467e+07	3.97468e+06	2.29478e+06	10.3651	0.00206028	3.893
A0A0S2Z410	HSD17B10	Epididymis secretory sperm binding protein (Fragment)	3028	2.6124e+08	2.86679e+08	2.75931e+08	2.48434e+08	2.59898e+08	2.41816e+08	0.0536103	1.09825	0.135205	2.74617e+08	1.27703e+07	7.37293e+06	4.65022	2.50049e+08	9.14885e+06	5.28209e+06	3.65882	0.102911	1.27075
B7ZAF6	SUCLA2	Succinate--CoA ligase [ADP-forming] subunit beta, mitochondrial	8803	1.11809e+08	7.81876e+07	8.88785e+07	1.10738e+08	1.31776e+08	1.37031e+08	0.0582326	0.734762	-0.444651	9.29584e+07	1.71781e+07	9.91776e+06	18.4793	1.26515e+08	1.39135e+07	8.03294e+06	10.9975	0.109711	1.23483
J3KN16	ECPAS	Ecm29 proteasome adaptor and scaffold	23392	1.88919e+07	2.37261e+07	1.75387e+07	5.78873e+07	6.0834e+07	6.05345e+07	4.59801e-05	0.335592	-1.57522	2.00522e+07	3.2528e+06	1.87801e+06	16.2216	5.97519e+07	1.62174e+06	936311	2.71412	0.00131239	4.33743
O75694	NUP155	Nuclear pore complex protein Nup155	9631	7.35729e+07	8.68784e+07	8.73032e+07	4.82006e+07	4.52656e+07	4.52607e+07	0.00140307	1.78591	0.836663	8.25848e+07	7.80748e+06	4.50765e+06	9.45389	4.62423e+07	1.69595e+06	979160	3.66754	0.00823564	2.85292
C9JI87	VDAC1	Voltage dependent anion channel 1 (Fragment)	7416	2.06159e+06	2.69781e+06	4.11593e+06	2.14499e+06	2.57094e+06	2.95107e+06	0.569202	1.1576	0.211138	2.95844e+06	1.05167e+06	607185	35.5482	2.55567e+06	403254	232819	15.7788	0.652807	0.244733
P26599	PTBP1	Polypyrimidine tract-binding protein 1	5725	9.0264e+07	8.90736e+07	8.50769e+07	6.97735e+07	5.65637e+07	6.85332e+07	0.00670837	1.35687	0.440286	8.81381e+07	2.71713e+06	1.56874e+06	3.08281	6.49568e+07	7.29504e+06	4.2118e+06	11.2306	0.0223	2.17338
P52789	HK2	Hexokinase-2	3099	1.11264e+08	1.03695e+08	9.79117e+07	1.69831e+07	1.53107e+07	1.5107e+07	2.26064e-05	6.60052	2.72258	1.0429e+08	6.69592e+06	3.86589e+06	6.42048	1.58003e+07	1.02942e+06	594335	6.51518	0.00100258	4.64577
P12956	XRCC6	X-ray repair cross-complementing protein 6	2547	2.64638e+08	2.6167e+08	2.7066e+08	1.86e+08	1.73838e+08	1.73326e+08	5.73178e-05	1.49479	0.579943	2.65656e+08	4.58053e+06	2.64457e+06	1.72423	1.77721e+08	7.17379e+06	4.14179e+06	4.03654	0.00142852	4.24171
A0A140VJM0	ITGA3	Testicular tissue protein Li 96	3675	2.7605e+08	2.04841e+08	2.34643e+08	2.84386e+08	2.89865e+08	2.77503e+08	0.0961384	0.840069	-0.25142	2.38511e+08	3.57617e+07	2.0647e+07	14.9938	2.83918e+08	6.19429e+06	3.57628e+06	2.18172	0.162548	1.0171
A0A024QZN9	VDAC2	Voltage-dependent anion channel 2, isoform CRA_a	7417	1.36574e+09	1.32573e+09	1.32579e+09	1.14816e+09	1.52478e+09	1.28048e+09	0.857449	1.01615	0.0231108	1.33909e+09	2.30839e+07	1.33275e+07	1.72385	1.31781e+09	1.91065e+08	1.10311e+08	14.4987	0.896914	0.0667919
E9PN89	HSPA8	Heat shock protein family A (Hsp70) member 8 (Fragment)	3312	2.77754e+08	2.77053e+08	2.715e+08	1.25625e+08	1.19177e+08	1.08755e+08	7.60991e-06	2.33712	1.22473	2.75435e+08	3.42641e+06	1.97824e+06	1.244	1.17853e+08	8.51316e+06	4.91508e+06	7.22357	0.000723344	5.11862
A0A140VK14	GLUD2	glutamate dehydrogenase [NAD(P)(+)]	2747	1.73049e+06	3.68747e+06	1.99308e+06	2.11607e+06	2.06909e+06	1.9309e+06	0.521938	1.21174	0.277075	2.47034e+06	1.06221e+06	613266	42.9984	2.03868e+06	96256.7	55573.8	4.72151	0.612086	0.282381
Q13011	ECH1	Delta(3,5)-Delta(2,4)-dienoyl-CoA isomerase, mitochondrial	1891	2.19773e+08	2.2837e+08	2.41546e+08	7.25646e+08	7.71772e+08	7.02956e+08	1.86729e-05	0.313441	-1.67373	2.29896e+08	1.09664e+07	6.33145e+06	4.77015	7.33458e+08	3.50669e+07	2.02459e+07	4.78103	0.000891828	4.72879
O43837	IDH3B	Isocitrate dehydrogenase [NAD] subunit beta, mitochondrial	3420	1.30707e+08	1.39266e+08	1.34347e+08	9.52848e+07	9.65231e+07	6.8192e+07	0.00735313	1.55507	0.636984	1.34773e+08	4.29555e+06	2.48004e+06	3.18724	8.66666e+07	1.60115e+07	9.24424e+06	18.4748	0.0236553	2.13353
P11387	TOP1	DNA topoisomerase 1	7150	3.7379e+08	3.08576e+08	3.2228e+08	2.45856e+08	2.66294e+08	2.38338e+08	0.0170521	1.33866	0.420786	3.34882e+08	3.43848e+07	1.98521e+07	10.2677	2.50163e+08	1.4467e+07	8.35253e+06	5.78304	0.0436296	1.76822
Q6YN16	HSDL2	Hydroxysteroid dehydrogenase-like protein 2	84263	1.00175e+08	8.75565e+07	1.07079e+08	3.16922e+08	3.3961e+08	2.92222e+08	0.000124656	0.310734	-1.68625	9.827e+07	9.8995e+06	5.71548e+06	10.0738	3.16251e+08	2.37014e+07	1.3684e+07	7.49448	0.00203085	3.90429
Q05DA4	P4HA2	procollagen-proline 4-dioxygenase	8974	9.24532e+07	8.12355e+07	8.76396e+07	3.06191e+08	3.17378e+08	3.3309e+08	1.0512e-05	0.273167	-1.87214	8.71094e+07	5.62761e+06	3.2491e+06	6.46039	3.18887e+08	1.35128e+07	7.80159e+06	4.23748	0.000723344	4.97831
P13010	XRCC5	X-ray repair cross-complementing protein 5	7520	2.23011e+08	2.08392e+08	2.01968e+08	1.46585e+08	1.38224e+08	1.29478e+08	0.000778939	1.52882	0.61242	2.11124e+08	1.07841e+07	6.22622e+06	5.10796	1.38096e+08	8.55417e+06	4.93875e+06	6.19438	0.00586619	3.1085
E9PIR7	TXNRD1	thioredoxin-disulfide reductase	7296	1.56755e+08	1.02743e+08	1.16033e+08	9.04298e+07	7.51614e+07	8.14044e+07	0.0637163	1.52039	0.604445	1.25177e+08	2.81435e+07	1.62486e+07	22.483	8.23319e+07	7.67637e+06	4.43196e+06	9.3237	0.116775	1.19575
Q8IYB8	SUPV3L1	ATP-dependent RNA helicase SUPV3L1, mitochondrial	6832	1.12976e+08	9.41684e+07	1.0071e+08	7.44721e+07	6.85619e+07	6.99706e+07	0.00547984	1.4453	0.531365	1.02618e+08	9.54786e+06	5.51246e+06	9.30425	7.10015e+07	3.08702e+06	1.78229e+06	4.34782	0.0195664	2.26123
Q6PI48	DARS2	Aspartate--tRNA ligase, mitochondrial	55157	7.76877e+07	6.82322e+07	8.02086e+07	1.18491e+08	1.39421e+08	1.28332e+08	0.00164059	0.585455	-0.77237	7.53762e+07	6.31392e+06	3.64534e+06	8.37654	1.28748e+08	1.04714e+07	6.04566e+06	8.13324	0.00910473	2.785
Q709C8	VPS13C	Intermembrane lipid transfer protein VPS13C	54832	8.09006e+07	6.34631e+07	6.9577e+07	5.50543e+07	4.19308e+07	3.91095e+07	0.0215542	1.572	0.652601	7.13136e+07	8.84751e+06	5.10811e+06	12.4065	4.53649e+07	8.50907e+06	4.91271e+06	18.757	0.0517597	1.66647
Q8TC62	SEPTIN7	Septin	989	1.34737e+08	1.3564e+08	1.53728e+08	2.00663e+08	1.91224e+08	2.10023e+08	0.00196932	0.704599	-0.505125	1.41369e+08	1.07135e+07	6.18545e+06	7.57843	2.00637e+08	9.39941e+06	5.42675e+06	4.68479	0.0101612	2.70568
A0A8I5KVV1	AFG3L2	AFG3 like matrix AAA peptidase subunit 2	10939	2.12894e+08	2.09009e+08	2.08258e+08	2.58514e+08	2.43646e+08	2.19467e+08	0.0564836	0.873252	-0.19553	2.10054e+08	2.48858e+06	1.43678e+06	1.18473	2.40542e+08	1.97076e+07	1.13782e+07	8.19301	0.107066	1.24808
Q4W4Y1	PDCD6IP	Dopamine receptor interacting protein 4	10015	9.35464e+07	1.22093e+08	9.73524e+07	5.55366e+07	6.20766e+07	5.36778e+07	0.00709819	1.82725	0.869678	1.04331e+08	1.55002e+07	8.94905e+06	14.8568	5.7097e+07	4.41147e+06	2.54696e+06	7.72627	0.0231499	2.14885
A2RRP1	NBAS	NBAS subunit of NRZ tethering complex	51594	6.8152e+07	5.65869e+07	6.17739e+07	1.01369e+08	1.05064e+08	9.52868e+07	0.00094467	0.618165	-0.693937	6.21709e+07	5.79274e+06	3.34444e+06	9.31744	1.00573e+08	4.93695e+06	2.85035e+06	4.90881	0.00649301	3.02472
Q8N5A0	EIF5B	Eukaryotic translation initiation factor 5B	9669	9.62295e+07	9.73366e+07	9.52339e+07	1.32198e+08	1.45443e+08	1.08132e+08	0.0417472	0.748627	-0.41768	9.62667e+07	1.05181e+06	607262	1.0926	1.28591e+08	1.89152e+07	1.09207e+07	14.7096	0.0846149	1.37937
P38606	ATP6V1A	V-type proton ATPase catalytic subunit A	523	2.32589e+08	1.98792e+08	1.96689e+08	1.16758e+08	1.20974e+08	1.10836e+08	0.0014825	1.80185	0.849481	2.09356e+08	2.01475e+07	1.16322e+07	9.62356	1.1619e+08	5.09291e+06	2.94039e+06	4.38328	0.00854066	2.829
Q9NQC3	RTN4	Reticulon-4	57142	1.58762e+08	1.16158e+08	1.51445e+08	1.69963e+08	1.74815e+08	1.76602e+08	0.0758977	0.817764	-0.290244	1.42122e+08	2.27807e+07	1.31525e+07	16.029	1.73794e+08	3.43527e+06	1.98335e+06	1.97664	0.134381	1.11977
Q9UJZ1	STOML2	Stomatin-like protein 2, mitochondrial	30968	2.26469e+08	3.28099e+08	2.75766e+08	1.31185e+08	1.18672e+08	1.11409e+08	0.00639081	2.2984	1.20063	2.76778e+08	5.08224e+07	2.93423e+07	18.3621	1.20422e+08	1.00033e+07	5.77543e+06	8.30689	0.0215854	2.19444
O60568	PLOD3	Multifunctional procollagen lysine hydroxylase and glycosyltransferase LH3	8985	1.14086e+08	1.04177e+08	1.11449e+08	2.42181e+08	2.64742e+08	2.59334e+08	3.98235e-05	0.430289	-1.21662	1.09904e+08	5.13189e+06	2.9629e+06	4.66942	2.55419e+08	1.17786e+07	6.80039e+06	4.61149	0.00126927	4.39986
A0A024RA87	SEPTIN7	Septin	989	6.29791e+06	6.47343e+06	5.21235e+06	1.85754e+07	1.76742e+07	2.52504e+07	0.00390714	0.292418	-1.7739	5.99456e+06	683081	394377	11.395	2.05e+07	4.13858e+06	2.38941e+06	20.1882	0.0155779	2.40814
Q9UBV2	SEL1L	Protein sel-1 homolog 1	6400	1.15212e+08	1.19688e+08	1.12477e+08	5.09259e+07	5.06782e+07	5.19003e+07	7.08988e-06	2.26298	1.17822	1.15792e+08	3.64026e+06	2.10171e+06	3.14378	5.11681e+07	646067	373007	1.26264	0.000723344	5.14936
P83111	LACTB	Serine beta-lactamase-like protein LACTB, mitochondrial	114294	1.29896e+08	1.06985e+08	1.14159e+08	2.07471e+08	1.72057e+08	1.07962e+08	0.20282	0.720096	-0.473738	1.17013e+08	1.17193e+07	6.76612e+06	10.0153	1.62497e+08	5.04391e+07	2.91211e+07	31.0401	0.292027	0.69289
A0A1B0GTG2	ALDH7A1	Aldehyde dehydrogenase 7 family member A1	501	2.5784e+08	3.04406e+08	2.87646e+08	2.89965e+08	3.17504e+08	3.14953e+08	0.210001	0.921371	-0.118146	2.83297e+08	2.35854e+07	1.3617e+07	8.32532	3.07474e+08	1.52167e+07	8.78534e+06	4.94893	0.300354	0.67778
Q14400	GLUD1	glutamate dehydrogenase [NAD(P)(+)] (Fragment)	2746	3.63542e+07	5.37908e+07	4.35236e+07	5.12709e+07	6.05066e+07	3.72596e+07	0.576731	0.896881	-0.157012	4.45562e+07	8.76404e+06	5.05992e+06	19.6696	4.9679e+07	1.1705e+07	6.75789e+06	23.5612	0.660134	0.239026
Q14974	KPNB1	Importin subunit beta-1	3837	2.1265e+08	2.22753e+08	2.10332e+08	1.18753e+08	1.27846e+08	1.19378e+08	4.17415e-05	1.76441	0.819188	2.15245e+08	6.60453e+06	3.81313e+06	3.06838	1.21992e+08	5.07936e+06	2.93257e+06	4.16367	0.00126927	4.37943
P13674	P4HA1	Prolyl 4-hydroxylase subunit alpha-1	5033	2.86664e+06	2.39235e+06	3.3997e+06	6.95165e+06	8.23155e+06	8.1412e+06	0.00063584	0.371229	-1.42962	2.88623e+06	503958	290960	17.4607	7.7748e+06	714301	412402	9.18739	0.00514938	3.19665
A0A0S2Z693	MCCC1	Methylcrotonoyl-CoA carboxylase 1 isoform 1 (Fragment)	56922	5.87126e+07	6.13752e+07	6.26145e+07	3.60637e+07	4.03585e+07	2.97773e+07	0.00147745	1.72037	0.782718	6.09008e+07	1.99374e+06	1.15109e+06	3.27376	3.53998e+07	5.32176e+06	3.07252e+06	15.0333	0.00854066	2.83049
Q8N6N5	TUBB4B	Tubulin beta chain	10383	1.0055e+08	9.20407e+07	1.03155e+08	4.58785e+07	5.59891e+07	5.63772e+07	0.000673733	1.86891	0.902199	9.85819e+07	5.81265e+06	3.35594e+06	5.89627	5.27483e+07	5.95259e+06	3.43673e+06	11.2849	0.00539372	3.17151
Q8WUM4	PDCD6IP	Programmed cell death 6-interacting protein	10015	323888	648271	366233	224153	10917.5	10917.5	0.0426993	5.44089	2.44384	446131	176335	101807	39.5253	81995.8	123111	71078.4	150.143	0.0860143	1.36958
Q9H845	ACAD9	Complex I assembly factor ACAD9, mitochondrial	28976	2.4372e+08	2.5061e+08	2.50953e+08	2.03847e+08	2.24489e+08	2.18918e+08	0.00775738	1.15145	0.203457	2.48428e+08	4.08037e+06	2.3558e+06	1.64248	2.15752e+08	1.06792e+07	6.16564e+06	4.94976	0.0246858	2.11029
A1PUP8	ECE1	Endothelin converting enzyme 1, isoform CRA_b	1889	1.13155e+08	1.01826e+08	1.18339e+08	1.13382e+08	1.24594e+08	1.04033e+08	0.725488	0.974594	-0.0371266	1.11107e+08	8.44468e+06	4.87554e+06	7.60052	1.14003e+08	1.02948e+07	5.94372e+06	9.03032	0.789643	0.13937
Q5T7C4	HMGB1	High mobility group box 1	3146	2.67535e+08	1.57713e+08	2.60879e+08	4.62256e+08	3.62097e+08	4.04206e+08	0.0169715	0.558481	-0.840419	2.28709e+08	6.15747e+07	3.55502e+07	26.9227	4.0952e+08	5.02907e+07	2.90353e+07	12.2804	0.0434832	1.77028
Q9UHG3	PCYOX1	Prenylcysteine oxidase 1	51449	2.57933e+08	2.17725e+08	2.396e+08	2.02372e+08	2.19359e+08	2.06412e+08	0.0842021	1.13869	0.187374	2.3842e+08	2.01301e+07	1.16221e+07	8.44313	2.09381e+08	8.87431e+06	5.12359e+06	4.23836	0.145989	1.07468
A0A2Z6ATB6	DBN1	Drebrin A	1627	4.73287e+07	4.55668e+07	5.456e+07	2.5381e+07	2.29997e+07	2.72823e+07	0.00136851	1.94885	0.962621	4.91519e+07	4.76574e+06	2.7515e+06	9.69595	2.5221e+07	2.14582e+06	1.23889e+06	8.50808	0.00813535	2.86375
Q92878	RAD50	DNA repair protein RAD50	10111	1.74255e+08	1.72896e+08	1.90223e+08	1.14331e+08	9.40194e+07	1.00866e+08	0.000736692	1.73786	0.797314	1.79125e+08	9.63535e+06	5.56297e+06	5.37912	1.03072e+08	1.03337e+07	5.96619e+06	10.0258	0.0057129	3.13271
A0A087X0X3	HNRNPM	Heterogeneous nuclear ribonucleoprotein M	4670	5.46254e+07	5.69907e+07	5.5739e+07	4.55379e+07	3.77812e+07	3.76504e+07	0.00457617	1.38345	0.468269	5.5785e+07	1.18332e+06	683191	2.12122	4.03232e+07	4.51654e+06	2.60763e+06	11.2009	0.0171968	2.3395
A0A7P0TBE2	DLAT	Acetyltransferase component of pyruvate dehydrogenase complex	1737	3.48099e+08	3.6578e+08	3.72293e+08	2.06602e+08	2.11137e+08	2.2665e+08	9.85426e-05	1.68558	0.753248	3.62057e+08	1.25192e+07	7.22798e+06	3.4578	2.14796e+08	1.05132e+07	6.06982e+06	4.89451	0.00182617	4.00638
Q99715	COL12A1	Collagen alpha-1(XII) chain	1303	5.67404e+07	5.58729e+07	5.52182e+07	4.19368e+07	2.26042e+07	2.89809e+07	0.012233	1.79457	0.843636	5.59438e+07	763614	440873	1.36497	3.1174e+07	9.85112e+06	5.68755e+06	31.6004	0.0343335	1.91247
E9PLK3	NPEPPS	Aminopeptidase	9520	1.03628e+08	1.0305e+08	1.09484e+08	6.50376e+07	7.37987e+07	6.59581e+07	0.000426164	1.5438	0.62649	1.05388e+08	3.55924e+06	2.05493e+06	3.37729	6.82648e+07	4.81451e+06	2.77966e+06	7.0527	0.00411498	3.37042
A0A087WVM4	MTHFD1L	formate--tetrahydrofolate ligase	25902	1.43051e+06	1.81804e+06	1.43232e+06	1.46509e+06	10917.5	10917.5	0.101038	3.14804	1.65445	1.56029e+06	223220	128876	14.3063	495640	839564	484723	169.39	0.169287	0.995517
Q6UB35	MTHFD1L	Monofunctional C1-tetrahydrofolate synthase, mitochondrial	25902	1.54436e+08	1.56529e+08	1.52821e+08	1.43145e+08	1.50793e+08	1.43481e+08	0.0318071	1.06028	0.0844441	1.54595e+08	1.85918e+06	1.0734e+06	1.20261	1.45806e+08	4.32201e+06	2.49531e+06	2.96421	0.0688108	1.49748
Q53EP0	FNDC3B	Fibronectin type III domain-containing protein 3B	64778	8.36669e+07	9.34585e+07	7.51333e+07	8.25734e+07	9.63554e+07	7.86789e+07	0.824579	0.979236	-0.0302715	8.40863e+07	9.16981e+06	5.29419e+06	10.9052	8.58692e+07	9.28773e+06	5.36227e+06	10.8161	0.87168	0.0837676
O15439	ABCC4	ATP-binding cassette sub-family C member 4	10257	7.42565e+07	6.26004e+07	7.36733e+07	9.17169e+07	8.72165e+07	8.54482e+07	0.013185	0.796312	-0.328595	7.01767e+07	6.56778e+06	3.79191e+06	9.35892	8.81272e+07	3.23207e+06	1.86604e+06	3.66751	0.0362766	1.87992
A0A8I5KVB5	GTF2I	General transcription factor IIi	2969	4.08752e+07	3.25195e+07	4.71038e+07	6.83152e+07	6.80896e+07	6.46493e+07	0.00361269	0.599334	-0.738568	4.01662e+07	7.31791e+06	4.225e+06	18.2191	6.7018e+07	2.0545e+06	1.18616e+06	3.06559	0.0149317	2.44217
A0A024R872	NIBAN2	Chromosome 9 open reading frame 88, isoform CRA_a	64855	6.71059e+07	7.98724e+07	6.71894e+07	8.70333e+07	6.59843e+07	6.85073e+07	0.771059	0.966788	-0.0487281	7.13892e+07	7.34678e+06	4.24166e+06	10.2912	7.38416e+07	1.14937e+07	6.63591e+06	15.5654	0.82716	0.112912
P04040	CAT	Catalase	847	6.82677e+07	7.76939e+07	6.92254e+07	1.60843e+08	1.7515e+08	1.73542e+08	5.5008e-05	0.422321	-1.24359	7.1729e+07	5.18789e+06	2.99523e+06	7.23262	1.69845e+08	7.83722e+06	4.52482e+06	4.61434	0.00138462	4.25957
P08670	VIM	Vimentin	7431	2.16401e+08	2.64921e+08	2.07604e+08	1.34502e+08	1.02894e+08	1.27842e+08	0.00597464	1.88624	0.915513	2.29642e+08	3.08675e+07	1.78213e+07	13.4416	1.21746e+08	1.66624e+07	9.62003e+06	13.6862	0.0206598	2.22369
O75306	NDUFS2	NADH dehydrogenase [ubiquinone] iron-sulfur protein 2, mitochondrial	4720	1.4107e+08	1.01194e+08	1.47702e+08	1.29578e+08	1.27579e+08	1.08877e+08	0.643241	1.06538	0.0913707	1.29989e+08	2.51567e+07	1.45242e+07	19.353	1.22011e+08	1.14181e+07	6.59226e+06	9.35827	0.718743	0.191626
X6RGR3	DOCK9	Dedicator of cytokinesis 9	23348	7.77391e+07	8.53605e+07	6.80672e+07	5.66583e+07	6.49985e+07	8.17671e+07	0.358375	1.13638	0.184445	7.70556e+07	8.66692e+06	5.00385e+06	11.2476	6.7808e+07	1.2788e+07	7.38315e+06	18.8591	0.458575	0.445663
A0A024R7P3	ATP13A1	ATPase type 13A1, isoform CRA_f	57130	9.49708e+07	9.67971e+07	9.81769e+07	7.14538e+07	7.97929e+07	7.1875e+07	0.0014791	1.29949	0.377947	9.66482e+07	1.6082e+06	928494	1.66397	7.43739e+07	4.69773e+06	2.71223e+06	6.31637	0.00854066	2.83
P50990	CCT8	T-complex protein 1 subunit theta	10694	2.0654e+08	2.132e+08	2.30145e+08	1.55687e+08	1.55921e+08	1.36024e+08	0.0021962	1.45183	0.537868	2.16628e+08	1.21702e+07	7.02649e+06	5.61804	1.49211e+08	1.14206e+07	6.59371e+06	7.65403	0.0108509	2.65833
A6NHR9	SMCHD1	Structural maintenance of chromosomes flexible hinge domain-containing protein 1	23347	1.2471e+08	1.29809e+08	1.27051e+08	6.60682e+07	6.89889e+07	5.86864e+07	5.12602e-05	1.96946	0.977798	1.2719e+08	2.55267e+06	1.47379e+06	2.00698	6.45812e+07	5.30978e+06	3.0656e+06	8.22187	0.00136401	4.29022
A0A0S2Z4T1	MCM3	DNA replication licensing factor MCM3 (Fragment)	4172	5.11707e+07	5.11158e+07	4.31013e+07	1.08645e+08	1.19558e+08	9.67836e+07	0.00108438	0.447366	-1.16047	4.84626e+07	4.64308e+06	2.68069e+06	9.58076	1.08329e+08	1.13905e+07	6.57629e+06	10.5147	0.00700522	2.96482
Q96I99	SUCLG2	Succinate--CoA ligase [GDP-forming] subunit beta, mitochondrial	8801	1.70369e+08	2.10942e+08	1.81137e+08	2.98144e+08	2.86951e+08	2.91382e+08	0.00113392	0.641716	-0.639993	1.87483e+08	2.10175e+07	1.21345e+07	11.2103	2.92159e+08	5.63667e+06	3.25434e+06	1.92932	0.00720784	2.94542
E7EUI6	ITGB1	Integrin beta	3688	9.87736e+08	1.02488e+09	1.09584e+09	3.07457e+08	3.02072e+08	3.16318e+08	2.21169e-05	3.35742	1.74735	1.03615e+09	5.49235e+07	3.17101e+07	5.30072	3.08616e+08	7.19372e+06	4.1533e+06	2.33097	0.000996687	4.65528
P29317	EPHA2	Ephrin type-A receptor 2	1969	3.69687e+08	3.83763e+08	4.02342e+08	2.0901e+08	2.11914e+08	2.15151e+08	5.59256e-05	1.81707	0.861611	3.85264e+08	1.63789e+07	9.45634e+06	4.25134	2.12025e+08	3.07164e+06	1.77341e+06	1.44872	0.0014014	4.25239
Q8IVL5	P3H2	Prolyl 3-hydroxylase 2	55214	3.66086e+08	3.88671e+08	4.03889e+08	5.36131e+08	4.26381e+08	3.86279e+08	0.24129	0.859025	-0.219228	3.86215e+08	1.90207e+07	1.09816e+07	4.9249	4.49597e+08	7.75769e+07	4.47891e+07	17.2548	0.334989	0.61746
Q96PC5	MIA2	Melanoma inhibitory activity protein 2	4253	6.09696e+07	7.24588e+07	6.95971e+07	4.59273e+07	4.5897e+07	3.84021e+07	0.00471283	1.55902	0.640639	6.76752e+07	5.98088e+06	3.45306e+06	8.83762	4.34088e+07	4.33595e+06	2.50336e+06	9.98863	0.0175452	2.32672
B2R769	ERAP2	Aminopeptidase	64167	1.63991e+08	1.71039e+08	1.54655e+08	2.02172e+08	2.1973e+08	1.97012e+08	0.00671512	0.791198	-0.337889	1.63228e+08	8.21825e+06	4.74481e+06	5.03482	2.06305e+08	1.19096e+07	6.876e+06	5.7728	0.0223092	2.17295
O14672	ADAM10	Disintegrin and metalloproteinase domain-containing protein 10	102	8.0742e+07	7.31551e+07	8.10001e+07	1.58496e+08	1.80706e+08	1.64642e+08	0.00022692	0.46621	-1.10095	7.8299e+07	4.4567e+06	2.57307e+06	5.69189	1.67948e+08	1.14679e+07	6.62099e+06	6.82824	0.00283676	3.64413
O96005	CLPTM1	Putative lipid scramblase CLPTM1	1209	1.51128e+08	1.14099e+08	1.45889e+08	1.55538e+08	1.60072e+08	1.4481e+08	0.256402	0.892915	-0.163405	1.37039e+08	2.00381e+07	1.1569e+07	14.6222	1.53473e+08	7.83751e+06	4.52499e+06	5.10675	0.351084	0.591078
Q05639	EEF1A2	Elongation factor 1-alpha 2	1917	1.34708e+09	1.23317e+09	1.21544e+09	1.90737e+09	1.8812e+09	1.75542e+09	0.000734318	0.68465	-0.546561	1.26523e+09	7.14325e+07	4.12416e+07	5.6458	1.848e+09	8.12345e+07	4.69008e+07	4.39581	0.0057129	3.13412
P53618	COPB1	Coatomer subunit beta	1315	9.0802e+07	9.79511e+07	9.40467e+07	6.51019e+07	5.52232e+07	5.74765e+07	0.000649857	1.59054	0.669514	9.42666e+07	3.57963e+06	2.0667e+06	3.79734	5.92672e+07	5.17708e+06	2.98899e+06	8.73515	0.00525529	3.18718
Q3LIE7	DHCR24	Uncharacterized protein Nbla03646	1718	2.03398e+08	1.48291e+08	1.8198e+08	4.51163e+08	4.9592e+08	4.93613e+08	0.000152641	0.370424	-1.43275	1.7789e+08	2.77799e+07	1.60387e+07	15.6163	4.80232e+08	2.52009e+07	1.45497e+07	5.24765	0.00226851	3.81633
J3KN01	AFDN	Afadin, adherens junction formation factor	4301	3.658e+07	4.38488e+07	3.62305e+07	1.73441e+07	1.70706e+07	2.95575e+07	0.0217239	1.82359	0.866783	3.88865e+07	4.30111e+06	2.48324e+06	11.0607	2.13241e+07	7.13168e+06	4.11748e+06	33.4442	0.0520553	1.66306
Q9Y512	SAMM50	Sorting and assembly machinery component 50 homolog	25813	1.66497e+08	1.51154e+08	1.54646e+08	2.24469e+08	2.20429e+08	2.14225e+08	0.000350875	0.716553	-0.480854	1.57432e+08	8.04165e+06	4.64285e+06	5.108	2.19708e+08	5.16014e+06	2.97921e+06	2.34864	0.0036717	3.45485
P51572	BCAP31	B-cell receptor-associated protein 31	10134	2.85331e+08	3.66628e+08	2.48098e+08	1.58166e+08	1.36698e+08	1.41702e+08	0.0122451	2.06167	1.04382	3.00019e+08	6.06147e+07	3.49959e+07	20.2036	1.45522e+08	1.12324e+07	6.48503e+06	7.7187	0.034343	1.91204
P04083	ANXA1	Annexin A1	301	2.53429e+08	3.74583e+08	2.54378e+08	6.87634e+07	6.96813e+07	7.7876e+07	0.00531093	4.07908	2.02824	2.9413e+08	6.96761e+07	4.02275e+07	23.6889	7.21069e+07	5.01723e+06	2.8967e+06	6.95805	0.0191221	2.27483
A0A1W2PS43	SCARB2	Scavenger receptor class B member 2	950	2.10557e+08	1.72501e+08	2.04484e+08	2.20068e+08	3.1033e+08	2.69439e+08	0.0688851	0.734577	-0.445014	1.95847e+08	2.04452e+07	1.18041e+07	10.4394	2.66612e+08	4.5197e+07	2.60945e+07	16.9523	0.124573	1.16187
O75146	HIP1R	Huntingtin-interacting protein 1-related protein	9026	4.04355e+07	5.6075e+07	4.55437e+07	8.70864e+07	7.75486e+07	8.12646e+07	0.00299358	0.577691	-0.791629	4.73514e+07	7.97491e+06	4.60432e+06	16.842	8.19666e+07	4.80751e+06	2.77562e+06	5.86521	0.0134255	2.52381
Q6PIU2	NCEH1	Neutral cholesterol ester hydrolase 1	57552	5.52665e+08	4.96513e+08	5.18168e+08	2.61321e+08	3.23536e+08	2.58862e+08	0.000836581	1.85766	0.893488	5.22449e+08	2.83193e+07	1.63502e+07	5.4205	2.8124e+08	3.66501e+07	2.116e+07	13.0316	0.00611887	3.07749
P30084	ECHS1	Enoyl-CoA hydratase, mitochondrial	1892	2.65644e+07	3.63795e+07	2.80479e+07	566440	10917.5	10917.5	0.000596524	154.676	7.2731	3.03306e+07	5.29077e+06	3.05462e+06	17.4437	196092	320731	185174	163.562	0.00500507	3.22437
A0A024RDY0	IPO5	RAN binding protein 5, isoform CRA_d	3843	7.82259e+07	5.91263e+07	5.97424e+07	5.7906e+07	6.03044e+07	7.24085e+07	0.793327	1.03397	0.048197	6.56982e+07	1.08537e+07	6.26637e+06	16.5205	6.35396e+07	7.77369e+06	4.48814e+06	12.2344	0.845122	0.100548
P36957	DLST	Dihydrolipoyllysine-residue succinyltransferase component of 2-oxoglutarate dehydrogenase complex, mitochondrial	1743	3.07608e+08	3.94714e+08	3.30903e+08	2.40232e+08	2.24177e+08	2.2416e+08	0.0124273	1.50054	0.58548	3.44408e+08	4.50961e+07	2.60363e+07	13.0938	2.29523e+08	9.27409e+06	5.3544e+06	4.04059	0.0346847	1.90562
O60264	SMARCA5	SWI/SNF-related matrix-associated actin-dependent regulator of chromatin subfamily A member 5	8467	6.11346e+07	7.82572e+07	5.81096e+07	7.59125e+07	8.97022e+07	8.3286e+07	0.0824264	0.793494	-0.333708	6.58338e+07	1.08648e+07	6.27277e+06	16.5033	8.29669e+07	6.90037e+06	3.98393e+06	8.31702	0.143713	1.08393
P30048	PRDX3	Thioredoxin-dependent peroxide reductase, mitochondrial	10935	4.28951e+08	3.52727e+08	3.59925e+08	4.9133e+08	5.2584e+08	5.32482e+08	0.00772523	0.736684	-0.440883	3.80534e+08	4.20841e+07	2.42973e+07	11.0592	5.16551e+08	2.20929e+07	1.27554e+07	4.27701	0.0246061	2.11209
A0A384MDW7	ECHS1	Enoyl Coenzyme A hydratase, short chain, 1, mitochondrial	1892	3.97376e+08	4.37182e+08	3.95504e+08	3.32909e+08	3.06336e+08	3.23952e+08	0.00475522	1.27706	0.352829	4.1002e+08	2.35408e+07	1.35913e+07	5.74138	3.21065e+08	1.35196e+07	7.80554e+06	4.21085	0.0176442	2.32283
Q5JYR7	RPN2	Dolichyl-diphosphooligosaccharide--protein glycosyltransferase subunit 2 (Fragment)	6185	1.3248e+06	3.22524e+06	1.52025e+06	450084	10917.5	289110	0.0452818	8.0925	3.01659	2.02343e+06	1.04537e+06	603547	51.6635	250037	222175	128273	88.8569	0.0905839	1.34408
Q5VSQ6	P4HA1	procollagen-proline 4-dioxygenase (Fragment)	5033	6.99734e+07	6.32783e+07	6.46673e+07	1.91154e+08	2.00567e+08	1.9257e+08	3.52644e-06	0.338734	-1.56177	6.5973e+07	3.53337e+06	2.03999e+06	5.35578	1.94763e+08	5.07561e+06	2.9304e+06	2.60604	0.000656859	5.45266
F5H5D3	TUBA1C	Tubulin alpha chain	84790	7.37268e+08	6.66044e+08	6.94613e+08	4.44758e+08	5.20081e+08	5.10899e+08	0.00274986	1.42161	0.507526	6.99308e+08	3.58437e+07	2.06944e+07	5.12559	4.91913e+08	4.10942e+07	2.37257e+07	8.35396	0.0125953	2.56069
A0A8V8TM28	TCIRG1	V-type proton ATPase subunit a	10312	4.02477e+07	3.26179e+07	4.00604e+07	8.0146e+07	7.59748e+07	6.63541e+07	0.00159561	0.507589	-0.978266	3.7642e+07	4.35201e+06	2.51263e+06	11.5616	7.41583e+07	7.0731e+06	4.08366e+06	9.53784	0.00896105	2.79707
Q15643	TRIP11	Thyroid receptor-interacting protein 11	9321	1.29017e+08	1.39518e+08	1.38225e+08	6.91343e+07	6.30039e+07	6.85756e+07	5.75192e-05	2.02656	1.01904	1.35587e+08	5.72566e+06	3.30571e+06	4.22288	6.69046e+07	3.38966e+06	1.95702e+06	5.06641	0.00142852	4.24019
A0A024R5X7	CLPX	ClpX caseinolytic peptidase X homolog (E. coli), isoform CRA_a	10845	1.39827e+08	1.05285e+08	1.34048e+08	9.80722e+07	1.2005e+08	8.33222e+07	0.161352	1.25781	0.330915	1.26387e+08	1.85019e+07	1.0682e+07	14.6391	1.00481e+08	1.84818e+07	1.06705e+07	18.3933	0.243619	0.792227
V9HWK0	SRP72	Signal recognition particle subunit SRP72	6731	2.53771e+08	3.28681e+08	2.78938e+08	3.16432e+08	2.7215e+08	2.7268e+08	0.998791	1.00015	0.000214239	2.8713e+08	3.81211e+07	2.20092e+07	13.2766	2.87087e+08	2.54146e+07	1.46731e+07	8.85255	0.99897	0.000525316
Q08257	CRYZ	Quinone oxidoreductase	1429	4.48464e+07	3.47681e+07	3.15567e+07	3.45831e+08	4.05191e+08	4.01051e+08	5.91971e-05	0.0964967	-3.37338	3.70571e+07	6.93424e+06	4.00349e+06	18.7123	3.84024e+08	3.3141e+07	1.9134e+07	8.62993	0.001439	4.2277
P13647	KRT5	Keratin, type II cytoskeletal 5	3852	5.50766e+07	7.66524e+07	3.32541e+07	4.25818e+07	3.55437e+07	5.07833e+07	0.416403	1.27984	0.355968	5.49944e+07	2.16993e+07	1.25281e+07	39.4573	4.29696e+07	7.62719e+06	4.40356e+06	17.7502	0.516392	0.380486
A0A3B3ITW3	ABCD3	ATP binding cassette subfamily D member 3	5825	1.00486e+08	1.06832e+08	1.10361e+08	2.32284e+08	2.47273e+08	2.45232e+08	1.61429e-05	0.438305	-1.18999	1.05893e+08	5.00403e+06	2.88908e+06	4.72556	2.41596e+08	8.12873e+06	4.69313e+06	3.36459	0.000843053	4.79202
P06744	GPI	Glucose-6-phosphate isomerase	2821	2.12418e+08	1.70687e+08	2.01187e+08	2.00863e+08	2.44553e+08	2.17013e+08	0.217986	0.882045	-0.181077	1.94764e+08	2.15943e+07	1.24675e+07	11.0874	2.2081e+08	2.2091e+07	1.27543e+07	10.0045	0.309715	0.661571
P80723	BASP1	Brain acid soluble protein 1	10409	1.99058e+07	1.92577e+07	2.19981e+07	8.02643e+07	7.16707e+07	7.50319e+07	3.04656e-05	0.269473	-1.89178	2.03872e+07	1.43223e+06	826896	7.02513	7.56556e+07	4.33061e+06	2.50028e+06	5.72411	0.00113482	4.51619
P00338	LDHA	L-lactate dehydrogenase A chain	3939	5.55369e+08	4.60502e+08	4.51469e+08	3.25192e+08	3.25373e+08	3.44379e+08	0.00963271	1.4748	0.560517	4.89113e+08	5.75566e+07	3.32303e+07	11.7675	3.31648e+08	1.10258e+07	6.36576e+06	3.32456	0.0288929	2.01625
Q13509	TUBB3	Tubulin beta-3 chain	10381	858984	911015	797923	1.17141e+07	1.12659e+07	8.79724e+06	0.000427667	0.0808101	-3.62932	855974	56606.3	32681.7	6.61309	1.05924e+07	1.57073e+06	906863	14.8289	0.00411498	3.36889
Q86VP6	CAND1	Cullin-associated NEDD8-dissociated protein 1	55832	1.74217e+08	1.73371e+08	2.49036e+08	2.52789e+08	2.29651e+08	2.06663e+08	0.338728	0.865799	-0.207897	1.98875e+08	4.34429e+07	2.50818e+07	21.8444	2.29701e+08	2.3063e+07	1.33154e+07	10.0405	0.437038	0.470149
Q01813	PFKP	ATP-dependent 6-phosphofructokinase, platelet type	5214	6.94177e+07	7.11594e+07	8.53468e+07	1.3723e+08	1.44082e+08	1.30491e+08	0.000633447	0.548622	-0.866116	7.5308e+07	8.73741e+06	5.04455e+06	11.6022	1.37267e+08	6.79551e+06	3.92339e+06	4.95056	0.00513744	3.19829
A0A024R1Z6	VAT1	Vesicle amine transport protein 1 homolog (T californica), isoform CRA_a	10493	4.81191e+07	7.06191e+07	5.50045e+07	1.17662e+08	1.28579e+08	1.16488e+08	0.00120919	0.478987	-1.06194	5.79142e+07	1.15287e+07	6.65612e+06	19.9066	1.2091e+08	6.66796e+06	3.84975e+06	5.51482	0.00750249	2.91751
P19022	CDH2	Cadherin-2	1000	2.82212e+07	2.85327e+07	2.47451e+07	2.17486e+07	2.47678e+07	2.1285e+07	0.0489907	1.20203	0.265467	2.71663e+07	2.10263e+06	1.21395e+06	7.73984	2.26005e+07	1.89121e+06	1.09189e+06	8.36801	0.0960225	1.30989
P39656	DDOST	Dolichyl-diphosphooligosaccharide--protein glycosyltransferase 48 kDa subunit	1650	4.84873e+08	2.84016e+08	3.88224e+08	4.93524e+08	6.88087e+08	6.28627e+08	0.0561382	0.639205	-0.645649	3.85704e+08	1.00452e+08	5.79959e+07	26.0437	6.03413e+08	9.97021e+07	5.75631e+07	16.523	0.10657	1.25074
A1L0T0	ILVBL	2-hydroxyacyl-CoA lyase 2	10994	5.29286e+07	4.50438e+07	4.76133e+07	5.84289e+07	5.31283e+07	4.77163e+07	0.303428	0.914061	-0.129638	4.85286e+07	4.0213e+06	2.3217e+06	8.28646	5.30912e+07	5.3564e+06	3.09252e+06	10.0891	0.401269	0.517944
P49792	RANBP2	E3 SUMO-protein ligase RanBP2	5903	8.71844e+07	9.73008e+07	9.15552e+07	7.27314e+07	7.64927e+07	7.15819e+07	0.00496783	1.25015	0.3221	9.20134e+07	5.07378e+06	2.92935e+06	5.51417	7.3602e+07	2.56857e+06	1.48297e+06	3.48982	0.0182393	2.30383
Q53X12	ATP6V0A1	V-type proton ATPase subunit a	535	4.80689e+07	5.16269e+07	5.47992e+07	3.87634e+07	4.31428e+07	3.45466e+07	0.0158304	1.32668	0.407815	5.14983e+07	3.367e+06	1.94394e+06	6.53807	3.88176e+07	4.29836e+06	2.48166e+06	11.0732	0.0412595	1.80051
B2R761	SCP2	Sterol carrier protein 2	6342	6.79585e+07	8.01869e+07	7.86874e+07	1.93516e+08	1.77829e+08	1.65431e+08	0.000327603	0.422584	-1.24269	7.56109e+07	6.66951e+06	3.85064e+06	8.82083	1.78925e+08	1.40746e+07	8.126e+06	7.86621	0.00356813	3.48465
Q92621	NUP205	Nuclear pore complex protein Nup205	23165	1.28047e+08	1.94754e+08	1.34739e+08	1.72405e+08	1.61385e+08	1.89441e+08	0.389814	0.87445	-0.193552	1.52513e+08	3.67342e+07	2.12085e+07	24.0859	1.7441e+08	1.41348e+07	8.16073e+06	8.10433	0.490715	0.409142
X5D2F4	CYFIP1	Cytoplasmic FMR1 interacting protein 1 isoform A (Fragment)	23191	9.61729e+07	1.16002e+08	9.80542e+07	1.13418e+08	1.19792e+08	1.03532e+08	0.325575	0.921267	-0.11831	1.0341e+08	1.09458e+07	6.31956e+06	10.5849	1.12247e+08	8.1926e+06	4.73e+06	7.2987	0.423885	0.487349
Q9Y305	ACOT9	Acyl-coenzyme A thioesterase 9, mitochondrial	23597	2.01883e+08	2.11368e+08	1.89586e+08	2.20294e+08	2.34858e+08	2.19493e+08	0.0408983	0.893561	-0.162361	2.00946e+08	1.09209e+07	6.30519e+06	5.43475	2.24882e+08	8.64865e+06	4.9933e+06	3.84587	0.0833878	1.38829
P21397	MAOA	Amine oxidase [flavin-containing] A	4128	2.2299e+08	2.16666e+08	2.49722e+08	2.56375e+07	2.93005e+07	4.1347e+07	6.02221e-05	7.15977	2.83991	2.29793e+08	1.75465e+07	1.01305e+07	7.6358	3.2095e+07	8.21913e+06	4.74531e+06	25.6087	0.001439	4.22024
D3DPU2	CAP1	Adenylyl cyclase-associated protein	10487	8.66165e+07	8.57985e+07	9.21714e+07	7.65723e+07	9.55889e+07	6.46822e+07	0.372646	1.11714	0.159805	8.81954e+07	3.46746e+06	2.00194e+06	3.93156	7.89478e+07	1.55897e+07	9.00071e+06	19.7468	0.472831	0.428703
Q9BTU6	PI4K2A	Phosphatidylinositol 4-kinase type 2-alpha	55361	1.32686e+08	1.2736e+08	1.46461e+08	1.41438e+08	1.63741e+08	1.2707e+08	0.517089	0.940446	-0.088583	1.35502e+08	9.85699e+06	5.69093e+06	7.27441	1.44083e+08	1.84778e+07	1.06682e+07	12.8244	0.607545	0.286435
P23786	CPT2	Carnitine O-palmitoyltransferase 2, mitochondrial	1376	4.94287e+07	4.33858e+07	4.5427e+07	6.92974e+07	7.81016e+07	7.71241e+07	0.000958382	0.615711	-0.699674	4.60805e+07	3.07401e+06	1.77478e+06	6.67095	7.48411e+07	4.82573e+06	2.78613e+06	6.44797	0.00653156	3.01846
P43897	TSFM	Elongation factor Ts, mitochondrial	10102	7.23574e+07	6.37688e+07	6.54827e+07	9.70417e+07	9.29194e+07	8.93572e+07	0.00166107	0.721789	-0.47035	6.7203e+07	4.54541e+06	2.6243e+06	6.76371	9.31061e+07	3.84566e+06	2.2203e+06	4.13041	0.00913075	2.77961
C9JQS9	PCCB	Propionyl-CoA carboxylase subunit beta	5096	1.18281e+07	1.59351e+07	1.44032e+07	4.15683e+07	4.74858e+07	5.18325e+07	0.00050853	0.299293	-1.74037	1.40554e+07	2.07547e+06	1.19827e+06	14.7663	4.69622e+07	5.15209e+06	2.97456e+06	10.9707	0.00452877	3.29368
Q58F09	MOGS	Mannosyl-oligosaccharide glucosidase	7841	1.48414e+07	2.48599e+06	5.17196e+06	7.70394e+06	1.35762e+07	3.31535e+06	0.891002	0.914775	-0.128511	7.49979e+06	6.49833e+06	3.75181e+06	86.6468	8.19851e+06	5.14828e+06	2.97236e+06	62.7954	0.921851	0.0501215
Q15067	ACOX1	Peroxisomal acyl-coenzyme A oxidase 1	51	1.19928e+07	2.22801e+07	2.44534e+07	4.18366e+07	5.06132e+07	4.4926e+07	0.00477046	0.427486	-1.22605	1.95754e+07	6.65609e+06	3.84289e+06	34.0023	4.57919e+07	4.45189e+06	2.5703e+06	9.72199	0.0176656	2.32144
H0Y938	COPB2	Coatomer subunit beta'	9276	7.31147e+07	9.27344e+07	9.13908e+07	6.43898e+07	6.82542e+07	5.02234e+07	0.0414998	1.4067	0.492317	8.57466e+07	1.09602e+07	6.32788e+06	12.7821	6.09558e+07	9.49324e+06	5.48092e+06	15.574	0.0842662	1.38195
O96008	TOMM40	Mitochondrial import receptor subunit TOM40 homolog	10452	2.86363e+08	2.67062e+08	2.91502e+08	2.27063e+08	2.85603e+08	2.38899e+08	0.183172	1.12422	0.16893	2.81643e+08	1.28859e+07	7.4397e+06	4.57528	2.50522e+08	3.0952e+07	1.78701e+07	12.355	0.26816	0.73714
P08779	KRT16	Keratin, type I cytoskeletal 16	3868	1.41221e+08	1.72526e+08	1.58456e+08	1.98013e+06	1.51194e+06	3.61956e+06	6.8865e-05	66.3986	6.05308	1.57401e+08	1.56792e+07	9.05239e+06	9.96132	2.37055e+06	1.10672e+06	638966	46.6864	0.00151503	4.162
A0A8I5KYH4	ETFA	Electron transfer flavoprotein subunit alpha	2108	3.26505e+08	4.12995e+08	3.38469e+08	3.84733e+08	3.4756e+08	3.72048e+08	0.778187	0.97612	-0.0348698	3.59323e+08	4.68647e+07	2.70573e+07	13.0425	3.68114e+08	1.8896e+07	1.09096e+07	5.13319	0.832569	0.108916
D0PNI1	YWHAZ	Epididymis luminal protein 4	7534	4.67687e+08	5.10812e+08	4.44601e+08	1.60447e+08	1.47986e+08	1.40282e+08	8.87523e-05	3.1715	1.66517	4.74366e+08	3.3607e+07	1.9403e+07	7.08461	1.49572e+08	1.01754e+07	5.87476e+06	6.80301	0.00173408	4.05182
P07858	CTSB	Cathepsin B	1508	2.63068e+08	2.68086e+08	2.5045e+08	3.70366e+08	4.2572e+08	3.07703e+08	0.0357449	0.70811	-0.497955	2.60535e+08	9.08688e+06	5.24632e+06	3.48778	3.6793e+08	5.9046e+07	3.40902e+07	16.0482	0.0752326	1.44679
Q9Y2X3	NOP58	Nucleolar protein 58	51602	7.10445e+07	7.08501e+07	6.75435e+07	4.86478e+07	3.57201e+07	3.20329e+07	0.00386953	1.79928	0.847422	6.98127e+07	1.96761e+06	1.136e+06	2.81841	3.88003e+07	8.72521e+06	5.0375e+06	22.4875	0.0154892	2.41234
E9PMS6	LMO7	LIM domain 7	4008	7.0333e+07	6.99983e+07	5.94914e+07	3.05632e+07	3.07937e+07	2.47778e+07	0.000738487	2.31988	1.21405	6.66076e+07	6.16508e+06	3.55941e+06	9.25582	2.87116e+07	3.40869e+06	1.96801e+06	11.8722	0.0057129	3.13166
Q13724	MOGS	Mannosyl-oligosaccharide glucosidase	7841	1.87709e+08	1.78564e+08	1.76425e+08	1.64645e+08	1.60582e+08	1.61771e+08	0.0071485	1.11437	0.156229	1.80899e+08	5.99355e+06	3.46038e+06	3.3132	1.62333e+08	2.08919e+06	1.20619e+06	1.28698	0.0232212	2.14579
O75962	TRIO	Triple functional domain protein	7204	6.12802e+07	5.08188e+07	6.05722e+07	9.15984e+07	1.12408e+08	9.20571e+07	0.00577276	0.583224	-0.777879	5.75571e+07	5.84624e+06	3.37533e+06	10.1573	9.86878e+07	1.18842e+07	6.86136e+06	12.0422	0.0201992	2.23862
A0A2U3TZM0	CHD4	DNA helicase	1108	3.17684e+07	3.432e+07	3.1291e+07	4.01118e+07	2.95703e+07	2.40724e+07	0.813618	1.03866	0.0547272	3.24598e+07	1.62855e+06	940246	5.01715	3.12515e+07	8.15082e+06	4.70588e+06	26.0814	0.862386	0.0895795
A0A024R884	TNC	Tenascin C (Hexabrachion), isoform CRA_a	3371	3.1757e+07	1.81978e+07	2.83387e+07	8.87658e+07	1.02501e+08	9.50037e+07	0.000259918	0.273495	-1.87041	2.60978e+07	7.05188e+06	4.0714e+06	27.0209	9.54234e+07	6.87696e+06	3.97041e+06	7.20679	0.00309685	3.58516
A0A8C8KBL6	ITGA6	Integrin subunit alpha 6	3655	2.27163e+06	3.31924e+06	3.77039e+06	605421	2.1973e+06	10917.5	0.0505888	3.32711	1.73427	3.12042e+06	768908	443929	24.6412	937879	1.13047e+06	652677	120.535	0.0983269	1.29595
P41250	GARS1	Glycine--tRNA ligase	2617	1.52186e+08	1.51016e+08	1.55904e+08	7.43334e+07	6.33858e+07	6.44642e+07	2.25317e-05	2.27074	1.18316	1.53035e+08	2.55216e+06	1.47349e+06	1.66769	6.73945e+07	6.03344e+06	3.48341e+06	8.95242	0.00100258	4.64721
Q8NI35	PATJ	InaD-like protein	10207	4.20737e+07	2.90684e+07	3.56968e+07	3.79117e+07	3.04827e+07	3.34161e+07	0.718499	1.04939	0.0695509	3.5613e+07	6.50301e+06	3.75452e+06	18.2602	3.39368e+07	3.74181e+06	2.16033e+06	11.0258	0.783715	0.143574
Q14554	PDIA5	Protein disulfide-isomerase A5	10954	1.27145e+08	1.31036e+08	1.37955e+08	1.27183e+08	1.29119e+08	1.09927e+08	0.220424	1.08166	0.113246	1.32045e+08	5.47517e+06	3.16109e+06	4.14644	1.22076e+08	1.05659e+07	6.10022e+06	8.65514	0.312305	0.65674
Q13885	TUBB2A	Tubulin beta-2A chain	7280	6.76025e+06	8.45768e+06	4.92721e+06	5.17278e+06	3.73794e+06	2.58738e+06	0.0848059	1.75204	0.809037	6.71505e+06	1.76567e+06	1.01941e+06	26.2942	3.8327e+06	1.2953e+06	747842	33.7961	0.146853	1.07157
Q9UHN6	CEMIP2	Cell surface hyaluronidase	23670	2.65522e+07	2.49559e+07	2.8402e+07	1.79454e+07	1.64112e+07	1.95806e+07	0.00305751	1.48154	0.567097	2.66367e+07	1.72461e+06	995701	6.47455	1.79791e+07	1.585e+06	915102	8.81583	0.0135276	2.51463
P28838	LAP3	Cytosol aminopeptidase	51056	7.34036e+07	6.81923e+07	7.55008e+07	7.3818e+07	6.84927e+07	7.04053e+07	0.613935	1.02059	0.02941	7.23656e+07	3.76323e+06	2.1727e+06	5.2003	7.09053e+07	2.69764e+06	1.55748e+06	3.80457	0.692784	0.211878
Q6PUJ7	PHB1	Prohibitin	5245	6.94494e+08	8.47801e+08	7.25761e+08	4.80815e+08	4.75742e+08	5.3113e+08	0.00650512	1.52455	0.608385	7.56018e+08	8.10088e+07	4.67705e+07	10.7152	4.95896e+08	3.06193e+07	1.76781e+07	6.17455	0.0218716	2.18674
A0A8J9BZL8	GOLGA2	Golgin A2	2801	4.66154e+07	4.5154e+07	5.45498e+07	2.58621e+07	2.08268e+07	2.51007e+07	0.00169204	2.03817	1.02727	4.87731e+07	5.05587e+06	2.91901e+06	10.3661	2.39299e+07	2.71416e+06	1.56702e+06	11.3422	0.00924255	2.77159
A0A7I2V4F0	DDX1	ATP-dependent RNA helicase	1653	1.77896e+08	1.62665e+08	1.71373e+08	2.08143e+08	2.09496e+08	1.83019e+08	0.0377604	0.852289	-0.230585	1.70645e+08	7.64144e+06	4.41179e+06	4.47798	2.00219e+08	1.49113e+07	8.60901e+06	7.44746	0.0783242	1.42296
E9PK54	HSPA8	Heat shock protein family A (Hsp70) member 8 (Fragment)	3312	8.20709e+07	1.11397e+08	9.15435e+07	3.69942e+07	4.14426e+07	4.37311e+07	0.00360239	2.33295	1.22216	9.50039e+07	1.49662e+07	8.64073e+06	15.7532	4.07226e+07	3.42565e+06	1.9778e+06	8.41216	0.0149112	2.44341
Q5T9A4	ATAD3B	ATPase family AAA domain-containing protein 3B	83858	1.50436e+07	2.58551e+07	1.90934e+07	1.81484e+07	2.00096e+07	1.97662e+07	0.840341	1.0357	0.050606	1.99974e+07	5.4621e+06	3.15354e+06	27.3141	1.93081e+07	1.01164e+06	584069	5.23945	0.883836	0.0755447
O60664	PLIN3	Perilipin-3	10226	1.70381e+08	2.25249e+08	1.84404e+08	8.31036e+07	8.41588e+07	1.17892e+08	0.00800822	2.0341	1.02439	1.93345e+08	2.85057e+07	1.64578e+07	14.7435	9.50516e+07	1.97878e+07	1.14245e+07	20.8179	0.0252709	2.09646
P23368	ME2	NAD-dependent malic enzyme, mitochondrial	4200	5.54848e+07	6.35007e+07	6.34547e+07	1.02728e+08	1.37055e+08	1.34618e+08	0.00491126	0.487286	-1.03716	6.08134e+07	4.61475e+06	2.66433e+06	7.58838	1.248e+08	1.91537e+07	1.10584e+07	15.3475	0.0180911	2.30881
Q12768	WASHC5	WASH complex subunit 5	9897	4.32987e+07	3.51352e+07	4.71947e+07	8.95129e+07	1.00462e+08	8.8378e+07	0.000628919	0.451329	-1.14775	4.18762e+07	6.15429e+06	3.55318e+06	14.6964	9.27842e+07	6.67309e+06	3.85271e+06	7.19205	0.00511558	3.2014
Q6IAX9	SRPRA	SRPR protein	6734	1.09028e+08	9.8016e+07	1.04556e+08	5.35609e+07	5.88165e+07	4.77858e+07	0.000363878	1.94551	0.960152	1.03867e+08	5.5383e+06	3.19754e+06	5.33213	5.33877e+07	5.51738e+06	3.18546e+06	10.3346	0.00377245	3.43904
P05141	SLC25A5	ADP/ATP translocase 2	292	3.42944e+09	2.68193e+09	3.05747e+09	2.26198e+09	2.76389e+09	2.76589e+09	0.168283	1.17674	0.23479	3.05628e+09	3.73759e+08	2.1579e+08	12.2292	2.59725e+09	2.90355e+08	1.67636e+08	11.1793	0.250964	0.773961
Q07954	LRP1	Prolow-density lipoprotein receptor-related protein 1	4035	1.16529e+07	1.40273e+07	1.2006e+07	3.7209e+07	4.00944e+07	3.74446e+07	2.67401e-05	0.328426	-1.60636	1.25621e+07	1.28115e+06	739671	10.1985	3.82493e+07	1.60224e+06	925053	4.18893	0.00107735	4.57284
Q53GN4	WDR1	WD repeat domain 1, isoform CRA_a (Fragment)	9948	6.00088e+07	5.78563e+07	5.96707e+07	1.45171e+08	1.76128e+08	1.51627e+08	0.000479795	0.375399	-1.4135	5.91786e+07	1.15758e+06	668326	1.95607	1.57642e+08	1.63316e+07	9.42905e+06	10.3599	0.00436661	3.31894
Q9HDC9	APMAP	Adipocyte plasma membrane-associated protein	57136	4.74462e+08	4.19693e+08	4.1695e+08	4.69434e+08	5.20839e+08	4.95537e+08	0.0714423	0.882418	-0.180466	4.37035e+08	3.24419e+07	1.87303e+07	7.42318	4.9527e+08	2.57034e+07	1.48399e+07	5.18977	0.128363	1.14604
P21980	TGM2	Protein-glutamine gamma-glutamyltransferase 2	7052	2.7351e+08	2.60857e+08	2.58144e+08	8.78776e+07	7.63839e+07	7.81238e+07	6.53448e-06	3.26963	1.70913	2.6417e+08	8.20157e+06	4.73518e+06	3.10466	8.07951e+07	6.19501e+06	3.57669e+06	7.66756	0.000723344	5.18479
P27708	CAD	CAD protein	790	4.18385e+07	4.3831e+07	4.35997e+07	5.40957e+07	7.02653e+07	7.23099e+07	0.0178888	0.657286	-0.605406	4.30897e+07	1.08977e+06	629181	2.52908	6.5557e+07	9.97826e+06	5.76095e+06	15.2207	0.045191	1.74742
Q06830	PRDX1	Peroxiredoxin-1	5052	3.08711e+08	3.21148e+08	3.02423e+08	2.38758e+09	2.95474e+09	2.92906e+09	0.000188973	0.112712	-3.14929	3.10761e+08	9.52892e+06	5.50152e+06	3.06632	2.75713e+09	3.20293e+08	1.84921e+08	11.6169	0.00253406	3.7236
A0A8V8TQK0	WDR1	WD repeat domain 1	9948	5.32459e+06	2.11408e+06	3.98109e+06	2.46953e+06	1.52386e+06	10917.5	0.1031	2.85187	1.51191	3.80659e+06	1.61235e+06	930890	42.3568	1.33477e+06	1.24016e+06	716009	92.9123	0.171721	0.98674
P23229	ITGA6	Integrin alpha-6	3655	4.6861e+07	4.15231e+07	5.09005e+07	1.31806e+06	4.08045e+06	5.12687e+06	0.000128712	13.2332	3.72609	4.64282e+07	4.70368e+06	2.71567e+06	10.1311	3.50846e+06	1.96778e+06	1.1361e+06	56.0866	0.00206678	3.89038
B3KMS0	NCAPD2	Condensin complex subunit 1	9918	1.18625e+07	4.36527e+06	1.19163e+07	3.70155e+07	3.59601e+07	2.90188e+07	0.00226397	0.275938	-1.85759	9.38136e+06	4.34415e+06	2.50809e+06	46.3061	3.39981e+07	4.3444e+06	2.50824e+06	12.7784	0.0110586	2.64513
A0A3B3IUB5	HM13	Histocompatibility minor 13	81502	4.06669e+08	4.13667e+08	4.05837e+08	5.01595e+08	5.23505e+08	4.8817e+08	0.00083162	0.810281	-0.303506	4.08725e+08	4.3005e+06	2.4829e+06	1.05218	5.04423e+08	1.78364e+07	1.02979e+07	3.536	0.00609055	3.08008
A0A024R6W0	GOT2	Aspartate aminotransferase	2806	8.36468e+08	7.73325e+08	8.28981e+08	7.85483e+08	8.55187e+08	7.94237e+08	0.967379	1.00159	0.00228903	8.12925e+08	3.44983e+07	1.99176e+07	4.24373	8.11636e+08	3.79697e+07	2.19218e+07	4.67817	0.976818	0.0144036
A0A494C0G5	AGRN	Agrin	375790	622737	410648	1.63901e+06	3.29447e+06	3.8475e+06	4.19667e+06	0.00331425	0.235689	-2.08504	890798	656589	379082	73.708	3.77955e+06	454922	262649	12.0364	0.0141651	2.47961
A0A2X0TVY0	FARP1	FARP1 (Fragment)	10160	8.95561e+06	8.6712e+06	9.91345e+06	1.85722e+07	2.03281e+07	1.60494e+07	0.00214298	0.50119	-0.99657	9.18009e+06	650833	375759	7.08962	1.83166e+07	2.15075e+06	1.24173e+06	11.7421	0.0107303	2.66898
P36578	RPL4	Large ribosomal subunit protein uL4	6124	4.20753e+08	4.99793e+08	4.61751e+08	2.97576e+08	3.26974e+08	3.18707e+08	0.00391288	1.46545	0.551344	4.60766e+08	3.95288e+07	2.2822e+07	8.57895	3.14419e+08	1.51607e+07	8.75301e+06	4.8218	0.0155779	2.4075
A0A0A8JCD0	NPC1	Niemann-Pick C1 protein	4864	9.10652e+07	8.68044e+07	9.69169e+07	1.45694e+08	1.81738e+08	1.66823e+08	0.00253	0.55596	-0.846947	9.15955e+07	5.07701e+06	2.93122e+06	5.54286	1.64752e+08	1.81109e+07	1.04563e+07	10.9928	0.0118524	2.59688
Q96EY7	PTCD3	Small ribosomal subunit protein mS39	55037	2.39425e+08	2.32096e+08	2.65345e+08	2.07863e+08	2.26077e+08	2.02929e+08	0.0535333	1.15701	0.210404	2.45622e+08	1.74693e+07	1.00859e+07	7.11225	2.1229e+08	1.21921e+07	7.03912e+06	5.74314	0.102799	1.27138
K7EM38	ACTG1	Actin, cytoplasmic 2 (Fragment)	71	1.26427e+07	1.09386e+07	1.38616e+07	4.82214e+06	421442	1.76505e+06	0.00284189	5.3424	2.41749	1.2481e+07	1.46821e+06	847671	11.7636	2.33621e+06	2.25526e+06	1.30207e+06	96.535	0.0129215	2.54639
O94905	ERLIN2	Erlin-2	11160	2.37822e+08	2.31433e+08	2.49556e+08	1.24513e+08	1.45722e+08	1.28879e+08	0.000218739	1.80102	0.848814	2.39604e+08	9.19209e+06	5.30706e+06	3.83637	1.33038e+08	1.11995e+07	6.46606e+06	8.41831	0.00274678	3.66007
Q9H2U2	PPA2	Inorganic pyrophosphatase 2, mitochondrial	27068	1.38174e+08	1.09135e+08	1.26939e+08	1.82547e+08	1.66444e+08	1.44638e+08	0.0454302	0.758157	-0.399432	1.24749e+08	1.46431e+07	8.45418e+06	11.738	1.64543e+08	1.90259e+07	1.09846e+07	11.5629	0.0908279	1.34266
P29966	MARCKS	Myristoylated alanine-rich C-kinase substrate	4082	1.28847e+08	1.46984e+08	1.42136e+08	1.98692e+08	2.05033e+08	1.92292e+08	0.000822915	0.701268	-0.511963	1.39322e+08	9.39061e+06	5.42167e+06	6.7402	1.98672e+08	6.37047e+06	3.67799e+06	3.20652	0.00605856	3.08464
O15173	PGRMC2	Membrane-associated progesterone receptor component 2	10424	2.0691e+08	1.76686e+08	2.04213e+08	2.12067e+08	1.9901e+08	1.75913e+08	0.985689	1.0014	0.00201309	1.95937e+08	1.67257e+07	9.65658e+06	8.53628	1.95663e+08	1.83076e+07	1.05699e+07	9.35666	0.990652	0.00626028
Q7Z675	ATP2A1	Calcium-transporting ATPase	487	611678	10917.5	10917.5	738493	1.48827e+06	1.10732e+06	0.0379257	0.190011	-2.39584	211171	346850	200254	164.25	1.11136e+06	374904	216451	33.7338	0.0785794	1.42107
A0A024QZ62	FLOT2	Flotillin	2319	1.94329e+08	1.58825e+08	1.7491e+08	1.24414e+08	1.58937e+08	1.26681e+08	0.0602872	1.28786	0.364975	1.76021e+08	1.77782e+07	1.02643e+07	10.1	1.36677e+08	1.93103e+07	1.11488e+07	14.1284	0.112445	1.21978
P23396	RPS3	Small ribosomal subunit protein uS3	6188	4.84931e+08	4.91877e+08	4.85219e+08	4.71309e+08	4.69053e+08	5.0235e+08	0.589102	1.01339	0.0191869	4.87342e+08	3.92965e+06	2.26879e+06	0.806344	4.80904e+08	1.86067e+07	1.07426e+07	3.86912	0.66963	0.229809
P32322	PYCR1	Pyrroline-5-carboxylate reductase 1, mitochondrial	5831	1.14216e+08	1.18738e+08	1.01635e+08	8.57186e+07	9.09499e+07	8.26446e+07	0.0114081	1.29029	0.367694	1.1153e+08	8.86256e+06	5.1168e+06	7.94637	8.64377e+07	4.19907e+06	2.42433e+06	4.85791	0.0327586	1.94279
B3KNH5	AP1M1	cDNA FLJ14622 fis, clone NT2RP2000147, highly similar to Adaptor-related protein complex 1 mu-1 subunit	8907	2.11605e+07	2.08395e+07	2.11366e+07	7.61792e+07	7.81117e+07	7.69726e+07	6.42857e-08	0.273007	-1.87299	2.10455e+07	178842	103255	0.849788	7.70878e+07	971414	560846	1.26014	7.39245e-05	7.19189
P46063	RECQL	ATP-dependent DNA helicase Q1	5965	6.30723e+07	5.77416e+07	6.43779e+07	6.22796e+07	6.44974e+07	5.23507e+07	0.65919	1.03385	0.0480328	6.17306e+07	3.5157e+06	2.02979e+06	5.69523	5.97092e+07	6.46847e+06	3.73457e+06	10.8333	0.732317	0.180989
Q10713	PMPCA	Mitochondrial-processing peptidase subunit alpha	23203	6.9837e+07	7.57716e+07	7.74235e+07	1.31803e+08	1.28517e+08	1.21149e+08	0.000172538	0.584667	-0.774312	7.43441e+07	3.98962e+06	2.30341e+06	5.36643	1.27156e+08	5.45603e+06	3.15004e+06	4.29081	0.00242488	3.76312
Q9BTV4	TMEM43	Transmembrane protein 43	79188	1.33108e+08	1.19304e+08	1.40849e+08	1.43237e+08	1.40216e+08	1.19801e+08	0.748333	0.975221	-0.036199	1.31087e+08	1.09137e+07	6.30101e+06	8.32549	1.34418e+08	1.27486e+07	7.36039e+06	9.48427	0.807703	0.125905
A0A024R9N6	EHD4	EH-domain containing 4, isoform CRA_a	30844	1.07009e+08	1.05378e+08	1.10943e+08	6.04646e+07	4.55096e+07	5.31267e+07	0.000291083	2.03223	1.02306	1.07777e+08	2.8611e+06	1.65186e+06	2.65466	5.30337e+07	7.47794e+06	4.31739e+06	14.1004	0.00331953	3.53598
A0A804HI95	ACTN2	Actinin alpha 2	88	310955	141487	10917.5	10917.5	159696	197843	0.775958	1.25757	0.330637	154453	150439	86855.8	97.4008	122819	98768.8	57024.2	80.4182	0.830834	0.110162
P16070	CD44	CD44 antigen	960	9.38285e+08	9.86397e+08	9.50852e+08	2.92442e+08	3.11464e+08	2.79109e+08	2.68422e-06	3.2565	1.70332	9.58511e+08	2.49541e+07	1.44073e+07	2.60342	2.94338e+08	1.6261e+07	9.3883e+06	5.5246	0.000572315	5.57118
P63244	RACK1	Small ribosomal subunit protein RACK1	10399	4.29695e+08	3.73606e+08	4.18801e+08	3.6933e+08	4.08929e+08	3.63709e+08	0.297129	1.07017	0.0978419	4.07367e+08	2.97415e+07	1.71712e+07	7.3009	3.80656e+08	2.4646e+07	1.42294e+07	6.47462	0.395102	0.527055
V9HW98	YWHAE	Epididymis luminal protein 2	7531	4.06111e+08	4.57178e+08	3.61423e+08	2.0674e+08	1.75814e+08	1.85841e+08	0.00168092	2.15468	1.10748	4.08237e+08	4.79132e+07	2.76627e+07	11.7366	1.89465e+08	1.57787e+07	9.10983e+06	8.32801	0.00919979	2.77445
B7ZKQ8	PODXL	Podocalyxin	5420	2.56189e+08	3.88349e+08	3.46104e+08	3.9152e+06	835255	2.66863e+06	0.00109526	133.526	7.06098	3.30214e+08	6.74978e+07	3.89699e+07	20.4406	2.47303e+06	1.54926e+06	894468	62.6464	0.00706672	2.96048
Q8NCN5	PDPR	Pyruvate dehydrogenase phosphatase regulatory subunit, mitochondrial	55066	6.59489e+07	7.07355e+07	6.57198e+07	1.16367e+08	1.18171e+08	1.17808e+08	8.45423e-06	0.574447	-0.799754	6.7468e+07	2.83197e+06	1.63504e+06	4.1975	1.17449e+08	954495	551078	0.812691	0.000723344	5.07293
Q9UBS4	DNAJB11	DnaJ homolog subfamily B member 11	51726	2.47606e+08	2.55911e+08	2.73591e+08	1.20281e+08	1.18169e+08	1.195e+08	5.38804e-05	2.171	1.11836	2.59036e+08	1.32713e+07	7.66222e+06	5.12336	1.19317e+08	1.06767e+06	616419	0.89482	0.00137733	4.26857
Q13217	DNAJC3	DnaJ homolog subfamily C member 3	5611	1.09206e+08	1.27997e+08	9.82977e+07	7.56008e+07	6.07918e+07	7.09954e+07	0.0117295	1.61774	0.693982	1.11833e+08	1.50231e+07	8.67357e+06	13.4334	6.91293e+07	7.57876e+06	4.3756e+06	10.9632	0.0333855	1.93072
Q12929	EPS8	Epidermal growth factor receptor kinase substrate 8	2059	6.18857e+07	5.05579e+07	6.79963e+07	2.26078e+07	2.33626e+07	1.69098e+07	0.00205097	2.86958	1.52084	6.01466e+07	8.84829e+06	5.10856e+06	14.7112	2.09601e+07	3.52789e+06	2.03683e+06	16.8315	0.0104189	2.68804
Q9H7Z7	PTGES2	Prostaglandin E synthase 2	80142	5.33715e+07	6.88466e+07	5.60995e+07	4.13182e+07	3.96544e+07	4.07609e+07	0.0170421	1.46482	0.550723	5.94392e+07	8.26043e+06	4.76916e+06	13.8973	4.05778e+07	846872	488942	2.08703	0.043624	1.76848
P19338	NCL	Nucleolin	4691	3.75993e+08	3.65358e+08	3.5852e+08	2.12676e+08	2.28027e+08	2.32299e+08	5.39791e-05	1.63427	0.70865	3.66624e+08	8.80498e+06	5.08356e+06	2.40164	2.24334e+08	1.03195e+07	5.95796e+06	4.60005	0.00137733	4.26777
H0Y9Z9	ACSL1	Long-chain-fatty-acid--CoA ligase	2180	1.59051e+08	7.36939e+07	1.12182e+08	2.19432e+08	2.46077e+08	2.15456e+08	0.0133793	0.506526	-0.98129	1.14976e+08	4.27468e+07	2.46799e+07	37.179	2.26988e+08	1.66501e+07	9.61294e+06	7.33522	0.0366487	1.87357
A0A024RB75	CS	Citrate synthase	1431	4.18498e+08	4.48401e+08	3.8988e+08	5.36192e+08	5.16571e+08	5.68844e+08	0.00590958	0.77502	-0.367694	4.18926e+08	2.92625e+07	1.68947e+07	6.98511	5.40536e+08	2.6406e+07	1.52455e+07	4.88516	0.020511	2.22844
O00468	AGRN	Agrin	375790	4.33465e+07	3.74494e+07	4.21129e+07	1.17269e+08	1.34495e+08	1.20669e+08	0.000116737	0.330016	-1.59939	4.09696e+07	3.11038e+06	1.79578e+06	7.59192	1.24144e+08	9.12331e+06	5.26735e+06	7.34895	0.00195788	3.93279
Q8N1F7	NUP93	Nuclear pore complex protein Nup93	9688	1.26967e+08	1.61361e+08	1.55637e+08	7.78102e+07	6.7946e+07	6.95602e+07	0.00233201	2.06192	1.04399	1.47988e+08	1.84282e+07	1.06395e+07	12.4525	7.17721e+07	5.29108e+06	3.05481e+06	7.37205	0.0112691	2.63227
Q9Y666	SLC12A7	Solute carrier family 12 member 7	10723	4.81463e+07	7.85919e+07	9.51616e+07	2.76343e+07	3.15671e+07	2.01043e+08	0.838538	0.85266	-0.229958	7.39666e+07	2.38465e+07	1.37678e+07	32.2395	8.67481e+07	9.90017e+07	5.71586e+07	114.125	0.882605	0.0764772
P41091	EIF2S3	Eukaryotic translation initiation factor 2 subunit 3	1968	1.14285e+08	8.09101e+07	7.87761e+07	1.47541e+08	1.7042e+08	1.85752e+08	0.0087023	0.543904	-0.878575	9.13239e+07	1.9914e+07	1.14973e+07	21.8059	1.67904e+08	1.92296e+07	1.11022e+07	11.4527	0.0267336	2.06037
B4E3I5	APLP2	cDNA FLJ56216, highly similar to Amyloid-like protein 2 (CDEIbox-binding protein) (CDEBP)	334	200583	10917.5	10917.5	508851	697218	285729	0.0347963	0.149094	-2.74571	74139.2	109503	63221.7	147.7	497266	205989	118928	41.4244	0.0735724	1.45847
Q6UXV4	APOOL	MICOS complex subunit MIC27	139322	6.42389e+07	7.24341e+07	7.73448e+07	7.60018e+07	6.23698e+07	6.99746e+07	0.748029	1.02722	0.0387484	7.13393e+07	6.62119e+06	3.82275e+06	9.28127	6.94487e+07	6.83119e+06	3.94399e+06	9.83631	0.807684	0.126082
Q8IVT2	MISP	Mitotic interactor and substrate of PLK1	126353	1.01822e+08	9.40289e+07	1.02705e+08	1.0728e+07	1.47237e+07	1.66926e+07	1.26956e-05	7.08414	2.82459	9.95187e+07	4.77471e+06	2.75668e+06	4.7978	1.40481e+07	3.03916e+06	1.75466e+06	21.634	0.000746769	4.89635
P42356	PI4KA	Phosphatidylinositol 4-kinase alpha	5297	7.0021e+07	6.63884e+07	6.77891e+07	5.84504e+07	6.50712e+07	4.16385e+07	0.138841	1.23637	0.306107	6.80662e+07	1.8321e+06	1.05776e+06	2.69165	5.50534e+07	1.208e+07	6.97442e+06	21.9424	0.217811	0.857482
Q96HE7	ERO1A	ERO1-like protein alpha	30001	5.48714e+08	4.89681e+08	4.91589e+08	1.59021e+08	2.01457e+08	1.9368e+08	0.00015401	2.76091	1.46514	5.09994e+08	3.35454e+07	1.93674e+07	6.5776	1.8472e+08	2.25926e+07	1.30439e+07	12.2308	0.00228258	3.81245
Q15437	SEC23B	Protein transport protein Sec23B	10483	6.38668e+07	5.42051e+07	5.82629e+07	6.57848e+07	5.94973e+07	5.33533e+07	0.874402	0.987121	-0.0187006	5.87783e+07	4.85142e+06	2.80097e+06	8.25376	5.95451e+07	6.21586e+06	3.58873e+06	10.4389	0.90973	0.0582886
O14617	AP3D1	AP-3 complex subunit delta-1	8943	2.73801e+07	2.23463e+07	2.49941e+07	3.77667e+07	3.51307e+07	3.51233e+07	0.0028378	0.691725	-0.53173	2.49068e+07	2.51805e+06	1.4538e+06	10.1099	3.60069e+07	1.52402e+06	879893	4.23258	0.0129134	2.54702
P55809	OXCT1	Succinyl-CoA:3-ketoacid coenzyme A transferase 1, mitochondrial	5019	1.41492e+08	1.81888e+08	1.51216e+08	1.96939e+08	2.45336e+08	2.16791e+08	0.0297035	0.720105	-0.473721	1.58199e+08	2.10842e+07	1.2173e+07	13.3277	2.19688e+08	2.43285e+07	1.4046e+07	11.0741	0.065684	1.52719
V9HWC6	PPIB	Peptidyl-prolyl cis-trans isomerase	5479	1.5807e+09	1.94567e+09	1.67362e+09	8.08193e+08	1.00933e+09	8.91814e+08	0.00259475	1.91929	0.94057	1.73333e+09	1.89673e+08	1.09508e+08	10.9427	9.03111e+08	1.01042e+08	5.83364e+07	11.1882	0.0120836	2.5859
P08183	ABCB1	ATP-dependent translocase ABCB1	5243	2.54509e+07	2.42794e+07	2.33565e+07	8.76735e+07	9.9233e+07	9.67696e+07	3.93318e-05	0.257642	-1.95656	2.43623e+07	1.04966e+06	606023	4.30855	9.45587e+07	6.08869e+06	3.51531e+06	6.43906	0.00126927	4.40526
A0A994J801	PIGS	Phosphatidylinositol glycan anchor biosynthesis class S	94005	8.55176e+07	1.28964e+08	8.60125e+07	8.29871e+07	8.85806e+07	1.29918e+08	0.988002	0.996713	-0.00475051	1.00165e+08	2.49424e+07	1.44005e+07	24.9014	1.00495e+08	2.56338e+07	1.47997e+07	25.5075	0.992263	0.00524234
Q5JTZ9	AARS2	Alanine--tRNA ligase, mitochondrial	57505	4.16162e+07	4.76998e+07	4.42001e+07	7.11417e+07	6.40094e+07	6.15062e+07	0.00339551	0.678927	-0.558671	4.45053e+07	3.05325e+06	1.76279e+06	6.86041	6.55525e+07	4.99966e+06	2.88655e+06	7.62696	0.014341	2.4691
Q969X5	ERGIC1	Endoplasmic reticulum-Golgi intermediate compartment protein 1	57222	6.97659e+07	4.97164e+07	5.6038e+07	1.61273e+08	1.56583e+08	1.68554e+08	0.000112356	0.360849	-1.47053	5.85068e+07	1.02502e+07	5.91797e+06	17.5197	1.62137e+08	6.03221e+06	3.4827e+06	3.72045	0.00192002	3.9494
A0A024RAC7	ALDH4A1	Multifunctional fusion protein	8659	9.33945e+07	9.25143e+07	1.01105e+08	1.24639e+08	1.21245e+08	1.06667e+08	0.0237678	0.814107	-0.29671	9.56713e+07	4.72642e+06	2.7288e+06	4.94027	1.17517e+08	9.54843e+06	5.51279e+06	8.12515	0.0555203	1.62401
Q9NP58	ABCB6	ATP-binding cassette sub-family B member 6	10058	1.58591e+07	1.44584e+07	1.75785e+07	1.68454e+07	1.98153e+07	1.89345e+07	0.111508	0.861512	-0.215058	1.59653e+07	1.56273e+06	902244	9.7883	1.85317e+07	1.52538e+06	880680	8.23119	0.182132	0.952695
Q9Y2Z4	YARS2	Tyrosine--tRNA ligase, mitochondrial	51067	1.32723e+08	1.36076e+08	1.27341e+08	6.16078e+07	5.90323e+07	6.12722e+07	1.16071e-05	2.17764	1.12277	1.32047e+08	4.40635e+06	2.54401e+06	3.33696	6.06374e+07	1.40015e+06	808375	2.30904	0.000723344	4.93528
Q86UY0	TXNDC5	protein disulfide-isomerase	81567	7.31684e+06	1.06308e+07	1.07888e+07	3.74311e+08	4.11512e+08	3.8006e+08	5.26081e-06	0.0246478	-5.3424	9.57881e+06	1.96051e+06	1.1319e+06	20.4671	3.88628e+08	2.00257e+07	1.15619e+07	5.15294	0.000723344	5.27895
Q53FP3	NFS1	cysteine desulfurase (Fragment)	9054	1.46985e+08	1.54049e+08	1.53728e+08	1.51604e+08	1.27612e+08	1.58314e+08	0.581832	1.03939	0.0557302	1.51587e+08	3.98902e+06	2.30306e+06	2.6315	1.45843e+08	1.61414e+07	9.31926e+06	11.0676	0.664476	0.235202
F5GZS6	SLC3A2	Solute carrier family 3 member 2	6520	3.53195e+08	3.17704e+08	3.42986e+08	8.77769e+07	9.80522e+07	9.60563e+07	2.45208e-05	3.5968	1.84671	3.37962e+08	1.82711e+07	1.05488e+07	5.40627	9.39618e+07	5.44845e+06	3.14566e+06	5.79858	0.00104597	4.61047
F5H3C5	SOD2	Superoxide dismutase (Fragment)	6648	2.8201e+07	2.79098e+07	3.27963e+07	4.08363e+07	4.07588e+07	3.93326e+07	0.00298401	0.735209	-0.443773	2.96357e+07	2.74103e+06	1.58254e+06	9.24908	4.03092e+07	846676	488828	2.10045	0.0134041	2.5252
A0A2S1PH20	MMUT	Methylmalonyl-CoA mutase, mitochondrial	4594	5.20766e+07	5.00216e+07	4.85681e+07	1.06426e+08	1.17261e+08	1.0825e+08	6.60922e-05	0.4539	-1.13955	5.02221e+07	1.76281e+06	1.01776e+06	3.51003	1.10646e+08	5.80097e+06	3.34919e+06	5.24283	0.00148323	4.17985
A8K7Q1	NUCB1	cDNA FLJ77770, highly similar to Homo sapiens nucleobindin 1 (NUCB1), mRNA	4924	3.60545e+07	4.91588e+07	4.00625e+07	1.1349e+08	2.72119e+07	3.61792e+07	0.567705	0.708249	-0.497672	4.17586e+07	6.71477e+06	3.87678e+06	16.08	5.89603e+07	4.74363e+07	2.73874e+07	80.4547	0.652208	0.245877
A0A6Q8PFJ4	MFN2	Mitofusin 2	9927	4.82443e+07	4.49741e+07	4.77913e+07	6.10889e+07	6.56423e+07	5.82013e+07	0.0036271	0.762493	-0.391204	4.70033e+07	1.77184e+06	1.02297e+06	3.76962	6.16442e+07	3.75145e+06	2.1659e+06	6.08565	0.0149802	2.44044
P22626	HNRNPA2B1	Heterogeneous nuclear ribonucleoproteins A2/B1	3181	4.15108e+08	2.95675e+08	3.82598e+08	4.5578e+08	5.45645e+08	4.3251e+08	0.0840043	0.762503	-0.391185	3.6446e+08	6.17475e+07	3.56499e+07	16.9422	4.77979e+08	5.9745e+07	3.44938e+07	12.4995	0.145736	1.0757
Q9NZN4	EHD2	EH domain-containing protein 2	30846	6.0949e+07	6.04465e+07	6.48975e+07	9.81681e+07	9.13909e+07	9.52425e+07	0.0001694	0.654116	-0.612383	6.20977e+07	2.43771e+06	1.40741e+06	3.9256	9.49338e+07	3.39916e+06	1.96251e+06	3.58056	0.00241052	3.77109
Q6YHK3	CD109	CD109 antigen	135228	2.16566e+07	3.14553e+07	2.45984e+07	5.82838e+07	5.34332e+07	7.32326e+07	0.00571723	0.42017	-1.25096	2.59034e+07	5.02803e+06	2.90294e+06	19.4107	6.16499e+07	1.032e+07	5.95824e+06	16.7397	0.0200552	2.24281
B1AHB0	MCM5	DNA replication licensing factor MCM5	4174	7.00247e+07	8.40253e+07	8.37683e+07	2.75551e+08	3.41409e+08	3.1294e+08	0.000299469	0.255746	-1.96722	7.92728e+07	8.01012e+06	4.62464e+06	10.1045	3.09967e+08	3.30296e+07	1.90696e+07	10.6558	0.00336031	3.52365
Q96QK1	VPS35	Vacuolar protein sorting-associated protein 35	55737	9.23518e+07	1.20893e+08	1.08636e+08	2.50597e+08	2.35574e+08	2.50072e+08	0.000136797	0.437194	-1.19365	1.07294e+08	1.43179e+07	8.26644e+06	13.3446	2.45414e+08	8.52576e+06	4.92235e+06	3.47403	0.0021655	3.86392
O95782	AP2A1	AP-2 complex subunit alpha-1	160	1.15327e+08	9.9059e+07	9.12092e+07	8.1693e+07	7.21175e+07	6.62377e+07	0.0275116	1.38877	0.473804	1.01865e+08	1.23015e+07	7.10226e+06	12.0762	7.33494e+07	7.80093e+06	4.50387e+06	10.6353	0.0619148	1.56048
Q6FIC5	CLIC4	Chloride intracellular channel protein	25932	6.1776e+07	5.70328e+07	5.51164e+07	7.49338e+07	6.40038e+07	5.63444e+07	0.283074	0.890636	-0.167092	5.79751e+07	3.42834e+06	1.97935e+06	5.91348	6.5094e+07	9.34256e+06	5.39393e+06	14.3524	0.380519	0.548101
P04181	OAT	Ornithine aminotransferase, mitochondrial	4942	4.60905e+08	4.40201e+08	3.93354e+08	2.14355e+08	2.15981e+08	2.07268e+08	0.000407872	2.0302	1.02162	4.31487e+08	3.46086e+07	1.99813e+07	8.02078	2.12535e+08	4.63313e+06	2.67494e+06	2.17994	0.00401973	3.38948
B5BUB1	RUVBL1	RuvB-like helicase (Fragment)	8607	8.39175e+07	7.4997e+07	7.84409e+07	7.10138e+07	7.7977e+07	7.2015e+07	0.182863	1.07398	0.102965	7.91185e+07	4.49869e+06	2.59732e+06	5.68602	7.36686e+07	3.76463e+06	2.17351e+06	5.11022	0.267989	0.737873
P31937	HIBADH	3-hydroxyisobutyrate dehydrogenase, mitochondrial	11112	7.06402e+07	8.86419e+07	7.41212e+07	7.41082e+07	7.99317e+07	7.76452e+07	0.92567	1.00742	0.0106597	7.78011e+07	9.54835e+06	5.51274e+06	12.2728	7.72284e+07	2.93401e+06	1.69395e+06	3.79914	0.946677	0.0335437
A0A7I2V5S2	NPM1	Nucleophosmin	4869	1.74753e+08	1.86311e+08	1.90803e+08	1.9809e+08	2.10127e+08	2.21681e+08	0.035327	0.876122	-0.190796	1.83956e+08	8.28046e+06	4.78073e+06	4.50133	2.09966e+08	1.17962e+07	6.81056e+06	5.61817	0.0745778	1.45189
A5YKK6	CNOT1	CCR4-NOT transcription complex subunit 1	23019	2.97413e+07	3.54256e+07	3.30353e+07	4.28092e+07	4.3011e+07	4.56664e+07	0.00418586	0.746862	-0.421087	3.27341e+07	2.85408e+06	1.6478e+06	8.71898	4.38288e+07	1.59455e+06	920614	3.63813	0.0163114	2.37822
Q9C0C2	TNKS1BP1	182 kDa tankyrase-1-binding protein	85456	4.42667e+07	4.25611e+07	4.8994e+07	2.50387e+07	2.69593e+07	2.33801e+07	0.000767829	1.80187	0.849497	4.52739e+07	3.33261e+06	1.92408e+06	7.36099	2.5126e+07	1.79119e+06	1.03415e+06	7.12883	0.005806	3.11474
D6RER5	SEPTIN11	Septin	55752	1.30704e+08	1.52532e+08	1.3789e+08	4.01783e+08	3.98925e+08	3.2231e+08	0.000949625	0.374995	-1.41506	1.40375e+08	1.11242e+07	6.42258e+06	7.92463	3.74339e+08	4.50813e+07	2.60277e+07	12.0429	0.00651105	3.02245
P08582	MELTF	Melanotransferrin	4241	1.42665e+08	1.19938e+08	1.33954e+08	1.02462e+08	1.04704e+08	9.43156e+07	0.0124353	1.31536	0.395458	1.32186e+08	1.14663e+07	6.62006e+06	8.67437	1.00494e+08	5.46675e+06	3.15623e+06	5.43988	0.0346847	1.90534
A0A024R8V0	SEPTIN9	Septin 9, isoform CRA_a	10801	9.19538e+07	1.00522e+08	8.78704e+07	1.47348e+08	1.42176e+08	1.30952e+08	0.0015717	0.666735	-0.584815	9.34488e+07	6.45697e+06	3.72793e+06	6.90964	1.40159e+08	8.38215e+06	4.83943e+06	5.98046	0.00888037	2.80363
Q6I9V5	SLC25A6	ADP/ATP translocase	293	4.30997e+08	4.45542e+08	4.78733e+08	1.38912e+08	1.91905e+08	1.69828e+08	0.000166956	2.70705	1.43672	4.51757e+08	2.44674e+07	1.41263e+07	5.41605	1.66882e+08	2.6619e+07	1.53685e+07	15.9508	0.00239833	3.7774
B4DUQ1	HNRNPK	Heterogeneous nuclear ribonucleoprotein K	3190	1.21325e+08	1.07812e+08	1.0946e+08	1.67371e+08	1.68859e+08	1.7885e+08	0.000456976	0.657367	-0.605229	1.12866e+08	7.37187e+06	4.25615e+06	6.53155	1.71693e+08	6.24261e+06	3.60417e+06	3.6359	0.00424646	3.34011
Q9Y6C9	MTCH2	Mitochondrial carrier homolog 2	23788	2.20072e+08	2.47377e+08	2.1773e+08	9.6837e+07	1.06992e+08	1.13888e+08	0.000335622	2.15657	1.10874	2.28393e+08	1.6482e+07	9.51587e+06	7.2165	1.05905e+08	8.57706e+06	4.95197e+06	8.09879	0.00360803	3.47415
A0A8V8TP06	SFXN3	Sidoreflexin	81855	1.13365e+08	1.00912e+08	1.0764e+08	1.58101e+08	1.48655e+08	1.51001e+08	0.000589416	0.703248	-0.507895	1.07306e+08	6.23337e+06	3.59884e+06	5.80899	1.52586e+08	4.91798e+06	2.8394e+06	3.22309	0.00496781	3.22958
Q04695	KRT17	Keratin, type I cytoskeletal 17	3872	6.94973e+06	1.74427e+07	1.43346e+07	1.53441e+06	2.84255e+06	2.68572e+06	0.0282403	5.48333	2.45505	1.2909e+07	5.38979e+06	3.1118e+06	41.7522	2.35423e+06	714300	412401	30.3412	0.063224	1.54913
Q9H9B4	SFXN1	Sideroflexin-1	94081	2.57457e+08	2.46847e+08	2.42752e+08	1.9532e+08	1.78462e+08	1.91844e+08	0.000860083	1.32076	0.401369	2.49019e+08	7.58891e+06	4.38146e+06	3.04753	1.88542e+08	8.90063e+06	5.13878e+06	4.72077	0.00619986	3.06546
O75844	ZMPSTE24	CAAX prenyl protease 1 homolog	10269	1.71457e+08	1.54643e+08	1.61459e+08	1.11977e+08	1.35741e+08	1.27451e+08	0.0116456	1.29957	0.378038	1.6252e+08	8.45658e+06	4.88241e+06	5.20342	1.25056e+08	1.20614e+07	6.96366e+06	9.6448	0.0332521	1.93384
O15438	ABCC3	ATP-binding cassette sub-family C member 3	8714	2.11796e+07	1.80369e+07	2.22306e+07	4.8965e+07	5.47141e+07	5.36991e+07	0.000124301	0.390442	-1.35682	2.04824e+07	2.18206e+06	1.25982e+06	10.6534	5.24594e+07	3.06852e+06	1.77161e+06	5.84933	0.00203085	3.90553
Q6IBR8	EIF2S2	Eukaryotic translation initiation factor 2, subunit 2 beta, 38kDa	8894	1.13923e+08	1.32463e+08	1.27188e+08	9.68577e+07	9.11862e+07	8.16734e+07	0.00808009	1.38506	0.469943	1.24524e+08	9.55274e+06	5.51528e+06	7.67138	8.99057e+07	7.67272e+06	4.42985e+06	8.53419	0.0254232	2.09258
Q07021	C1QBP	Complement component 1 Q subcomponent-binding protein, mitochondrial	708	5.15424e+08	5.05185e+08	5.14357e+08	2.27215e+08	2.5565e+08	2.48562e+08	8.08171e-06	2.09859	1.06942	5.11655e+08	5.62875e+06	3.24976e+06	1.10011	2.43809e+08	1.48011e+07	8.54543e+06	6.07078	0.000723344	5.0925
V9HW90	GSR	Glutathione reductase	2936	1.67271e+07	1.32776e+07	1.75925e+07	3.53592e+07	3.9766e+07	4.35977e+07	0.000955134	0.40091	-1.31865	1.58657e+07	2.28278e+06	1.31797e+06	14.3881	3.95743e+07	4.12259e+06	2.38018e+06	10.4173	0.00653156	3.01994
X5D2M8	MVP	Major vault protein (Fragment)	9961	4.81441e+07	5.57174e+07	5.67008e+07	1.232e+08	1.07886e+08	9.6055e+07	0.00260764	0.490805	-1.02678	5.35207e+07	4.68224e+06	2.70329e+06	8.74845	1.09047e+08	1.36095e+07	7.85747e+06	12.4804	0.0121126	2.58375
A0A140VK65	ATP6V1B2	Vacuolar proton pump subunit B	526	1.40826e+08	1.637e+08	1.47717e+08	7.81615e+07	1.08901e+08	9.61854e+07	0.00733424	1.59663	0.675029	1.50747e+08	1.17344e+07	6.77486e+06	7.78415	9.44161e+07	1.54461e+07	8.91784e+06	16.3597	0.0236081	2.13464
Q14247	CTTN	Src substrate cortactin	2017	1.1621e+08	1.23207e+08	1.20178e+08	4.69799e+07	4.44408e+07	4.05507e+07	1.0363e-05	2.72479	1.44615	1.19865e+08	3.50879e+06	2.0258e+06	2.92729	4.39905e+07	3.23817e+06	1.86956e+06	7.36108	0.000723344	4.98451
P43155	CRAT	Carnitine O-acetyltransferase	1384	6.9994e+07	6.61349e+07	7.56909e+07	8.80053e+07	9.31498e+07	1.08107e+08	0.0176997	0.732278	-0.449537	7.06066e+07	4.80734e+06	2.77552e+06	6.80863	9.64205e+07	1.04422e+07	6.02879e+06	10.8298	0.0447942	1.75204
A0A804HKE8	MCCC2	methylcrotonoyl-CoA carboxylase	64087	1.27779e+08	1.42014e+08	1.32544e+08	1.01541e+08	9.30517e+07	8.26356e+07	0.003748	1.45129	0.537332	1.34112e+08	7.24619e+06	4.18359e+06	5.40307	9.24094e+07	9.46896e+06	5.4669e+06	10.2467	0.0152208	2.4262
A0A994J483	HUWE1	HECT-type E3 ubiquitin transferase	10075	5.20285e+07	5.52204e+07	4.7323e+07	4.64693e+07	4.75667e+07	4.22444e+07	0.0957895	1.13422	0.1817	5.1524e+07	3.97278e+06	2.29368e+06	7.71054	4.54268e+07	2.81014e+06	1.62244e+06	6.18609	0.162056	1.01868
O95470	SGPL1	Sphingosine-1-phosphate lyase 1	8879	2.10385e+08	2.20413e+08	2.09247e+08	1.77562e+08	2.10191e+08	1.91666e+08	0.115787	1.10463	0.143568	2.13349e+08	6.14457e+06	3.54757e+06	2.88006	1.9314e+08	1.63641e+07	9.4478e+06	8.47266	0.188032	0.936339
Q08945	SSRP1	FACT complex subunit SSRP1	6749	1.19046e+08	1.19869e+08	1.18218e+08	1.12402e+08	1.11226e+08	1.06464e+08	0.00863283	1.08192	0.11359	1.19044e+08	825618	476671	0.693539	1.10031e+08	3.14421e+06	1.81531e+06	2.85757	0.0265787	2.06385
A0A8V8TP51	PTPRJ	protein-tyrosine-phosphatase	5795	3.16093e+07	3.51587e+07	3.71629e+07	9.67153e+07	1.07024e+08	9.9565e+07	4.41009e-05	0.342662	-1.54514	3.46436e+07	2.81237e+06	1.62372e+06	8.118	1.01102e+08	5.32355e+06	3.07355e+06	5.26554	0.00128352	4.35555
Q06481	APLP2	Amyloid beta precursor like protein 2	334	3.22358e+07	2.9216e+07	2.58649e+07	6.27594e+07	6.57728e+07	6.14621e+07	0.000106935	0.459576	-1.12163	2.91056e+07	3.18692e+06	1.83997e+06	10.9495	6.33314e+07	2.21155e+06	1.27684e+06	3.49203	0.00187909	3.97088
O60763	USO1	General vesicular transport factor p115	8615	4.88641e+07	4.37314e+07	4.38646e+07	2.0368e+07	2.17001e+07	3.17581e+07	0.00627212	1.8484	0.886276	4.54867e+07	2.92567e+06	1.68914e+06	6.43193	2.46087e+07	6.22725e+06	3.5953e+06	25.305	0.0213191	2.20259
A0A804HJ31	MCCC2	methylcrotonoyl-CoA carboxylase	64087	3.7083e+06	1.91971e+06	5.40065e+06	1.69423e+06	753044	10917.5	0.0627671	4.4865	2.16559	3.67622e+06	1.74069e+06	1.00499e+06	47.35	819396	843614	487061	102.956	0.115414	1.20227
P31946	YWHAB	14-3-3 protein beta/alpha	7529	6.62566e+07	7.93732e+07	6.34876e+07	3.20054e+07	2.4066e+07	2.4117e+07	0.00151311	2.60783	1.38285	6.97058e+07	8.48594e+06	4.89936e+06	12.1739	2.67295e+07	4.56917e+06	2.63801e+06	17.0941	0.00866578	2.82013
P22314	UBA1	Ubiquitin-like modifier-activating enzyme 1	7317	3.66247e+07	5.09405e+07	5.08534e+07	1.46578e+07	1.73838e+07	2.49299e+07	0.00868656	2.42961	1.28072	4.61395e+07	8.24017e+06	4.75746e+06	17.8592	1.89905e+07	5.32121e+06	3.0722e+06	28.0203	0.0267054	2.06115
O00567	NOP56	Nucleolar protein 56	10528	1.75182e+08	1.82793e+08	1.65033e+08	2.23625e+08	2.30904e+08	2.70978e+08	0.0123661	0.720886	-0.472157	1.74336e+08	8.91038e+06	5.14441e+06	5.11104	2.41836e+08	2.54992e+07	1.4722e+07	10.544	0.0345786	1.90777
A0A5F9ZHN7	SACM1L	SAC1 like phosphatidylinositide phosphatase	22908	1.07027e+08	1.00579e+08	1.02961e+08	9.88099e+07	9.63487e+07	8.65902e+07	0.083074	1.10228	0.140497	1.03522e+08	3.26058e+06	1.8825e+06	3.14964	9.39162e+07	6.46282e+06	3.73131e+06	6.88147	0.144481	1.08054
P04259	KRT6B	Keratin, type II cytoskeletal 6B	3854	1.50333e+06	4.42672e+06	5.10853e+06	1.59314e+07	1.76753e+07	1.82812e+07	0.000485258	0.212739	-2.23284	3.67953e+06	1.91522e+06	1.10575e+06	52.0508	1.7296e+07	1.21997e+06	704347	7.05347	0.00439485	3.31403
Q9Y230	RUVBL2	RuvB-like 2	10856	5.82982e+07	7.08465e+07	6.6611e+07	5.28938e+07	6.48739e+07	6.22392e+07	0.367871	1.08749	0.121001	6.52519e+07	6.38359e+06	3.68557e+06	9.783	6.00023e+07	6.29551e+06	3.63471e+06	10.4921	0.468366	0.434305
A0A6I8PIX7	SVIL	Supervillin	6840	2.94623e+07	1.80538e+07	2.74362e+07	3.82915e+07	3.7962e+07	3.11502e+07	0.0622199	0.697856	-0.518999	2.49841e+07	6.0867e+06	3.51416e+06	24.3623	3.58012e+07	4.0313e+06	2.32747e+06	11.2602	0.114634	1.20607
A0A024R2M6	ACAA1	Acetyl-Coenzyme A acyltransferase 1 (Peroxisomal 3-oxoacyl-Coenzyme A thiolase), isoform CRA_a	30	5.58484e+07	6.74395e+07	6.65713e+07	4.67767e+07	4.30013e+07	3.77904e+07	0.010293	1.48829	0.57366	6.32864e+07	6.45609e+06	3.72743e+06	10.2014	4.25228e+07	4.51225e+06	2.60515e+06	10.6114	0.0303041	1.98746
P12109	COL6A1	Collagen alpha-1(VI) chain	1291	1.51692e+08	1.98995e+07	2.81349e+07	2.7202e+07	3.60014e+07	3.72147e+07	0.481872	1.98895	0.992009	6.65756e+07	7.38283e+07	4.26248e+07	110.894	3.34727e+07	5.46437e+06	3.15485e+06	16.3248	0.576543	0.317069
P02452	COL1A1	Collagen alpha-1(I) chain	1277	1.62858e+09	1.546e+07	5.90426e+06	1.13416e+07	1.1803e+07	1.01379e+07	0.374235	49.5739	5.63151	5.49982e+08	9.34107e+08	5.39307e+08	169.843	1.10942e+07	859678	496335	7.74891	0.474201	0.426856
G5E9Z2	CLPTM1L	CLPTM1 like	81037	8.1507e+06	9.25768e+06	1.06612e+07	1.0107e+07	1.2115e+07	1.03411e+07	0.195246	0.862005	-0.214233	9.35652e+06	1.25815e+06	726393	13.4468	1.08544e+07	1.09803e+06	633950	10.1161	0.282725	0.709417
Q4LE53	EPHB2	receptor protein-tyrosine kinase (Fragment)	2048	1.04317e+08	9.643e+07	1.01117e+08	4.5644e+07	4.01257e+07	3.95166e+07	4.01833e-05	2.4094	1.26867	1.00621e+08	3.96685e+06	2.29026e+06	3.94235	4.17621e+07	3.37561e+06	1.94891e+06	8.08295	0.00126927	4.39595
A0A2R8Y6J3	RPL5	Ribosomal protein L5 (Fragment)	6125	4.49853e+07	5.71354e+07	5.90709e+07	4.83503e+07	4.7017e+07	3.17094e+07	0.175832	1.26846	0.343076	5.37305e+07	7.63515e+06	4.40815e+06	14.2101	4.23589e+07	9.24679e+06	5.33864e+06	21.8296	0.259727	0.754903
Q9P1A0	NDUFS1	NDUFS1 protein	4719	597657	548474	1.05724e+06	338040	10917.5	10917.5	0.0346281	6.1226	2.61414	734457	280619	162015	38.2076	119958	188864	109041	157.442	0.0733518	1.46057
Q9UHD8	SEPTIN9	Septin-9	10801	2.31519e+06	2.41354e+06	2.72234e+06	10917.5	10917.5	10917.5	3.57355e-05	227.497	7.8297	2.48369e+06	212449	122657	8.55376	10917.5	0	0	0	0.00124096	4.4469
A0A2S1PH16	MMUT	Methylmalonyl-CoA mutase, mitochondrial	4594	3.79139e+06	2.80447e+06	3.50711e+06	352838	10917.5	3.15934e+06	0.102523	2.86764	1.51987	3.36766e+06	508023	293307	15.0853	1.17436e+06	1.72752e+06	997382	147.102	0.171015	0.989178
Q03252	LMNB2	Lamin-B2	84823	7.20118e+07	9.89394e+07	6.7167e+07	6.34363e+07	4.59559e+07	5.04568e+07	0.0800483	1.48964	0.574967	7.93727e+07	1.71175e+07	9.88279e+06	21.566	5.3283e+07	9.07642e+06	5.24028e+06	17.0344	0.140279	1.09665
P82673	MRPS35	Small ribosomal subunit protein mS35	60488	3.09168e+07	3.70836e+07	3.22974e+07	4.1079e+07	3.94068e+07	4.31209e+07	0.022654	0.811427	-0.301467	3.34326e+07	3.23635e+06	1.86851e+06	9.68021	4.12023e+07	1.86012e+06	1.07394e+06	4.51462	0.0536554	1.64486
P08559	PDHA1	Pyruvate dehydrogenase E1 component subunit alpha, somatic form, mitochondrial	5160	3.02121e+08	2.56186e+08	2.79409e+08	2.2391e+08	2.11152e+08	1.9302e+08	0.0120056	1.33377	0.415507	2.79239e+08	2.29679e+07	1.32605e+07	8.22517	2.09361e+08	1.55227e+07	8.96204e+06	7.41433	0.0339166	1.92062
Q6IBR2	FARSA	Phenylalanine--tRNA ligase alpha subunit	2193	5.73317e+07	5.50434e+07	5.26523e+07	3.10284e+07	3.55364e+07	3.55642e+07	0.000490362	1.61587	0.692312	5.50091e+07	2.3399e+06	1.35094e+06	4.25366	3.4043e+07	2.61078e+06	1.50733e+06	7.66906	0.0044277	3.30948
E7EX73	EIF4G1	Eukaryotic translation initiation factor 4 gamma 1	1981	4.60388e+07	5.31852e+07	5.04324e+07	4.08669e+07	3.94675e+07	3.40727e+07	0.0161067	1.3081	0.387478	4.98855e+07	3.60449e+06	2.08105e+06	7.22554	3.81357e+07	3.58759e+06	2.07129e+06	9.40743	0.0417846	1.79299
O43615	TIMM44	Mitochondrial import inner membrane translocase subunit TIM44	10469	1.89957e+08	1.93802e+08	1.94161e+08	1.07592e+08	9.96351e+07	9.49499e+07	1.97611e-05	1.91253	0.935479	1.9264e+08	2.33039e+06	1.34545e+06	1.20971	1.00726e+08	6.39102e+06	3.68986e+06	6.34498	0.000909838	4.70419
R4SBI6	EPHX1	Epoxide hydrolase	2052	1.33133e+08	1.08794e+08	1.34774e+08	5.74753e+08	6.50723e+08	5.97708e+08	3.63083e-05	0.206617	-2.27497	1.25567e+08	1.45486e+07	8.39966e+06	11.5864	6.07728e+08	3.89638e+07	2.24958e+07	6.41139	0.00124096	4.43999
P68366	TUBA4A	Tubulin alpha-4A chain	7277	1.23476e+07	2.10282e+07	2.72185e+07	5.56808e+06	1.21378e+07	1.2645e+07	0.107642	1.99645	0.99744	2.01981e+07	7.47014e+06	4.31289e+06	36.9844	1.0117e+07	3.94762e+06	2.27916e+06	39.0197	0.177539	0.968019
Q99797	MIPEP	Mitochondrial intermediate peptidase	4285	5.84853e+07	6.62323e+07	5.06892e+07	5.11684e+07	4.27293e+07	8.37164e+07	0.958461	0.987572	-0.0180425	5.84689e+07	7.77155e+06	4.48691e+06	13.2918	5.92047e+07	2.16431e+07	1.24956e+07	36.5563	0.970972	0.0184255
B8Y0L3	ASPH	Aspartate beta-hydroxylase (Fragment)	444	4.1443e+06	872943	3.18915e+06	1.52077e+06	530944	895234	0.158663	2.78471	1.47753	2.73547e+06	1.68221e+06	971223	61.4962	982315	500625	289036	50.9638	0.240689	0.799526
Q16531	DDB1	DNA damage-binding protein 1	1642	6.78607e+07	5.90583e+07	7.01701e+07	4.94623e+07	6.05792e+07	6.98105e+07	0.44491	1.09584	0.132037	6.56964e+07	5.86356e+06	3.38533e+06	8.92525	5.99507e+07	1.01887e+07	5.88244e+06	16.9951	0.542119	0.351728
Q10567	AP1B1	AP-1 complex subunit beta-1	162	5.8061e+06	5.71719e+06	6.86079e+06	1.59843e+07	1.9217e+07	1.91686e+07	0.000447165	0.33813	-1.56435	6.12803e+06	636148	367280	10.381	1.81233e+07	1.85256e+06	1.06958e+06	10.222	0.00422802	3.34953
Q96JJ7	TMX3	Protein disulfide-isomerase TMX3	54495	1.18515e+08	9.42565e+07	1.0831e+08	9.69444e+07	1.06109e+08	1.00592e+08	0.48274	1.05742	0.0805482	1.07027e+08	1.21801e+07	7.03218e+06	11.3804	1.01215e+08	4.61421e+06	2.66402e+06	4.55881	0.577179	0.316286
A0A384DVU0	PNPLA6	Patatin like phospholipase domain containing 6	10908	1.11261e+08	7.70798e+07	1.03769e+08	4.44794e+07	5.01768e+07	3.77385e+07	0.00834287	2.20635	1.14166	9.73699e+07	1.79666e+07	1.0373e+07	18.4519	4.41316e+07	6.22647e+06	3.59485e+06	14.1089	0.0259721	2.07868
Q9Y3I0	RTCB	RNA-splicing ligase RtcB homolog	51493	5.82043e+07	5.44609e+07	8.4203e+07	7.01226e+07	7.1825e+07	5.44908e+07	0.990103	1.00219	0.00315376	6.56227e+07	1.61995e+07	9.35278e+06	24.6858	6.54794e+07	9.55443e+06	5.51625e+06	14.5915	0.992768	0.00431975
V9HW96	CCT2	T-complex protein 1 subunit beta	10576	4.59045e+07	5.29426e+07	5.22324e+07	3.1539e+07	3.65993e+07	3.40278e+07	0.00364885	1.47876	0.564391	5.03598e+07	3.87475e+06	2.23709e+06	7.69413	3.40554e+07	2.5303e+06	1.46087e+06	7.42996	0.0150256	2.43784
A0A024R6H1	SPTLC2	Serine palmitoyltransferase, long chain base subunit 2, isoform CRA_a	9517	7.15978e+07	6.88855e+07	8.04563e+07	8.71034e+07	9.87985e+07	7.49822e+07	0.159344	0.846888	-0.239757	7.36465e+07	6.05132e+06	3.49373e+06	8.2167	8.69614e+07	1.19088e+07	6.87555e+06	13.6944	0.241304	0.797665
A0A384MTT2	PCK2	phosphoenolpyruvate carboxykinase (GTP)	5106	5.78785e+07	5.60291e+07	5.62199e+07	7.52073e+07	9.28421e+07	8.9298e+07	0.00582108	0.661081	-0.597101	5.67091e+07	1.01714e+06	587249	1.79362	8.57825e+07	9.32826e+06	5.38567e+06	10.8743	0.0202794	2.235
D3DQ69	SERBP1	SERPINE1 mRNA binding protein 1, isoform CRA_c	26135	4.06923e+06	3.95514e+06	3.68141e+06	4.01798e+06	3.7092e+06	2.91069e+06	0.365901	1.10039	0.138011	3.90193e+06	199311	115072	5.10802	3.54596e+06	571408	329902	16.1143	0.466496	0.436637
A0A5H1ZRQ2	DDX17	RNA helicase	10521	9.70146e+07	8.68416e+07	9.28771e+07	1.22914e+08	1.42929e+08	1.51085e+08	0.00623094	0.663743	-0.591303	9.22445e+07	5.11594e+06	2.95369e+06	5.54606	1.38976e+08	1.44956e+07	8.36905e+06	10.4303	0.0212049	2.20545
A0A994J749	IMPDH	Inosine-5'-monophosphate dehydrogenase		9.42652e+07	9.77925e+07	1.00334e+08	1.16115e+07	1.35371e+07	1.2301e+07	1.33618e-06	7.80759	2.96488	9.74638e+07	3.04765e+06	1.75956e+06	3.12696	1.24832e+07	975633	563282	7.81556	0.000456714	5.87413
P22059	OSBP	Oxysterol-binding protein 1	5007	7.61056e+07	1.21545e+08	1.2033e+08	6.69824e+07	8.1996e+07	8.72905e+07	0.16673	1.34584	0.428512	1.05994e+08	2.58911e+07	1.49482e+07	24.427	7.87563e+07	1.05346e+07	6.08213e+06	13.3761	0.249381	0.777987
B3KX19	EFTUD2	116 kDa U5 small nuclear ribonucleoprotein component	9343	9.64095e+07	8.92798e+07	1.03809e+08	7.40675e+07	8.25095e+07	7.60631e+07	0.0181163	1.24441	0.315456	9.64995e+07	7.2652e+06	4.19456e+06	7.52874	7.75467e+07	4.41224e+06	2.54741e+06	5.68979	0.0455317	1.74193
P80303	NUCB2	Nucleobindin-2	4925	5.62859e+07	7.1566e+07	5.31847e+07	3.09384e+07	2.71701e+07	2.5715e+07	0.00532431	2.15974	1.11086	6.03456e+07	9.84015e+06	5.68121e+06	16.3063	2.79412e+07	2.6957e+06	1.55636e+06	9.64777	0.0191456	2.27374
A0A024R2L6	RPSA	40S ribosomal protein SA	3921	2.88278e+08	2.98903e+08	2.69631e+08	2.43075e+08	2.38121e+08	2.42718e+08	0.00702985	1.18358	0.243159	2.85604e+08	1.4818e+07	8.55519e+06	5.18831	2.41305e+08	2.76274e+06	1.59507e+06	1.14492	0.0230533	2.15305
P30405	PPIF	Peptidyl-prolyl cis-trans isomerase F, mitochondrial	10105	4.27884e+08	3.5418e+08	4.07018e+08	3.15627e+08	3.03802e+08	2.45287e+08	0.024881	1.37511	0.459549	3.96361e+08	3.79901e+07	2.19336e+07	9.58472	2.88239e+08	3.76642e+07	2.17454e+07	13.067	0.057323	1.60413
P53597	SUCLG1	Succinate--CoA ligase [ADP/GDP-forming] subunit alpha, mitochondrial	8802	1.17413e+08	1.03749e+08	1.02688e+08	1.85315e+08	1.87876e+08	1.21166e+08	0.0636363	0.655095	-0.610224	1.0795e+08	8.21238e+06	4.74142e+06	7.60757	1.64785e+08	3.77972e+07	2.18222e+07	22.9372	0.116765	1.1963
O15231	ZNF185	Zinc finger protein 185	7739	5.09857e+07	5.42335e+07	4.99671e+07	5.42554e+06	5.14217e+06	2.57333e+06	7.27622e-06	11.8093	3.56185	5.17288e+07	2.22815e+06	1.28642e+06	4.30737	4.38035e+06	1.57132e+06	907204	35.8721	0.000723344	5.13809
H0YAR2	PABPC1	Polyadenylate-binding protein	26986	1.06572e+08	1.2375e+08	1.0715e+08	7.62979e+07	7.45007e+07	7.25781e+07	0.00268005	1.51077	0.595287	1.12491e+08	9.75485e+06	5.63197e+06	8.67171	7.44589e+07	1.86021e+06	1.07399e+06	2.49831	0.012377	2.57186
A0A024R1T9	ACLY	ATP-citrate synthase	47	6.34672e+07	6.5656e+07	4.74243e+07	5.61886e+07	7.7833e+07	5.9155e+07	0.566494	0.913917	-0.129864	5.88492e+07	9.95459e+06	5.74729e+06	16.9154	6.43922e+07	1.17341e+07	6.77471e+06	18.2229	0.651486	0.246805
E9PF16	ACSF2	Acyl-CoA synthetase family member 2	80221	5.63531e+07	7.23441e+07	6.52748e+07	9.37607e+07	8.963e+07	9.77527e+07	0.00498543	0.68994	-0.535458	6.46573e+07	8.01336e+06	4.62652e+06	12.3936	9.37145e+07	4.06155e+06	2.34494e+06	4.33397	0.01829	2.3023
A0A7P0T9I9	NAMPT	Nicotinamide phosphoribosyltransferase	10135	4.90905e+07	5.32035e+07	5.01136e+07	2.32146e+07	3.07744e+07	3.21828e+07	0.00192454	1.76865	0.822647	5.08025e+07	2.14129e+06	1.23627e+06	4.21493	2.87239e+07	4.82292e+06	2.78451e+06	16.7906	0.0100111	2.71567
A0A024R6R2	GPT2	alanine transaminase	84706	6.15313e+07	5.71521e+07	6.07022e+07	6.22965e+07	7.42479e+07	6.09003e+07	0.246974	0.908536	-0.138385	5.97952e+07	2.32623e+06	1.34305e+06	3.89033	6.58149e+07	7.33649e+06	4.23572e+06	11.1472	0.341034	0.607348
A0A5F9UP49	SDF4	45 kDa calcium-binding protein	51150	3.36338e+07	3.45149e+07	3.10232e+07	7.86925e+07	7.55259e+07	7.16207e+07	5.16424e-05	0.439126	-1.18729	3.30573e+07	1.81584e+06	1.04838e+06	5.49301	7.52797e+07	3.54231e+06	2.04516e+06	4.70554	0.00136449	4.28699
A0A7I2V461	XPO1	Exportin 1	7514	4.61348e+07	3.8089e+07	4.35387e+07	4.27529e+07	3.31456e+07	2.96434e+07	0.181148	1.21054	0.275649	4.25875e+07	4.10636e+06	2.37081e+06	9.64216	3.51806e+07	6.78754e+06	3.91879e+06	19.2934	0.265964	0.741965
Q8IXI1	RHOT2	Mitochondrial Rho GTPase 2	89941	4.56844e+07	4.14286e+07	4.75901e+07	4.62167e+07	6.81436e+07	5.44419e+07	0.162564	0.797994	-0.32555	4.4901e+07	3.15454e+06	1.82128e+06	7.02555	5.62674e+07	1.10768e+07	6.39522e+06	19.6861	0.244721	0.788976
Q8TEP9	FLJ00144	FLJ00144 protein (Fragment)		6.11512e+06	1.03708e+06	3.38718e+06	256926	290751	584419	0.100004	9.30961	3.21872	3.51312e+06	2.54136e+06	1.46726e+06	72.3391	377365	180109	103986	47.7281	0.167966	0.999982
Q7L0Y3	TRMT10C	tRNA methyltransferase 10 homolog C	54931	8.78948e+07	7.77087e+07	6.80917e+07	5.15824e+07	4.12159e+07	4.58829e+07	0.00800909	1.68513	0.752856	7.78984e+07	9.90291e+06	5.71745e+06	12.7126	4.62271e+07	5.19183e+06	2.9975e+06	11.2311	0.0252709	2.09642
P49755	TMED10	Transmembrane emp24 domain-containing protein 10	10972	2.74348e+08	2.33542e+08	2.2195e+08	1.88494e+08	2.46773e+08	2.34771e+08	0.450038	1.08925	0.123339	2.4328e+08	2.75228e+07	1.58903e+07	11.3132	2.23346e+08	3.07734e+07	1.77671e+07	13.7784	0.54658	0.346751
A0A024RBS2	RPLP0	60S acidic ribosomal protein P0	6175	8.04864e+08	7.38488e+08	7.93265e+08	5.69025e+08	5.86284e+08	5.55269e+08	0.000732327	1.36598	0.449937	7.78872e+08	3.54517e+07	2.04681e+07	4.55167	5.70193e+08	1.55403e+07	8.97218e+06	2.72544	0.0057129	3.1353
Q14517	FAT1	Protocadherin Fat 1	2195	1.71731e+07	1.63728e+07	1.59737e+07	5.00242e+07	5.67454e+07	5.08884e+07	7.28716e-05	0.314095	-1.67073	1.65065e+07	610803	352647	3.70037	5.25527e+07	3.65662e+06	2.11115e+06	6.95802	0.00151757	4.13744
Q5U0I6	RAB1A	H.sapiens ras-related Hrab1A protein	5861	2.16343e+08	2.27414e+08	2.29146e+08	1.88345e+08	1.93185e+08	1.77355e+08	0.00351667	1.20401	0.267845	2.24301e+08	6.94631e+06	4.01045e+06	3.09687	1.86295e+08	8.11193e+06	4.68343e+06	4.35435	0.0146549	2.45387
Q92538	GBF1	Golgi-specific brefeldin A-resistance guanine nucleotide exchange factor 1	8729	3.32043e+07	2.85813e+07	2.69236e+07	3.64134e+07	3.52949e+07	3.01278e+07	0.180164	0.871097	-0.199094	2.95697e+07	3.25493e+06	1.87924e+06	11.0076	3.39454e+07	3.35309e+06	1.93591e+06	9.8779	0.264936	0.744332
Q9NYU1	UGGT2	UDP-glucose:glycoprotein glucosyltransferase 2	55757	5.64282e+07	5.49699e+07	5.70077e+07	4.73628e+07	4.27059e+07	5.17887e+07	0.0302716	1.18715	0.2475	5.61353e+07	1.05002e+06	606230	1.87052	4.72858e+07	4.54189e+06	2.62226e+06	9.60517	0.0665191	1.51896
O75477	ERLIN1	Erlin-1	10613	3.2441e+08	3.44265e+08	3.52255e+08	2.28191e+08	2.22966e+08	1.93e+08	0.000794487	1.58491	0.664401	3.4031e+08	1.43376e+07	8.2778e+06	4.21309	2.14719e+08	1.89894e+07	1.09636e+07	8.84386	0.00591946	3.09991
Q9BXW7	HDHD5	Haloacid dehalogenase-like hydrolase domain-containing 5	27440	6.31468e+07	5.9001e+07	6.18253e+07	3.83335e+07	3.79683e+07	2.97007e+07	0.00107015	1.73555	0.795396	6.13244e+07	2.11782e+06	1.22272e+06	3.45347	3.53342e+07	4.88211e+06	2.81869e+06	13.817	0.00696216	2.97055
Q00839	HNRNPU	Heterogeneous nuclear ribonucleoprotein U	3192	1.29328e+08	9.59173e+07	1.20557e+08	1.8478e+08	1.89436e+08	1.66088e+08	0.00618072	0.640016	-0.643821	1.15268e+08	1.73222e+07	1.0001e+07	15.0278	1.80101e+08	1.23573e+07	7.13449e+06	6.86131	0.021137	2.20896
Q9P265	DIP2B	Disco-interacting protein 2 homolog B	57609	2.6176e+07	3.0989e+07	2.8863e+07	1.91343e+07	2.23669e+07	1.95782e+07	0.0084517	1.40846	0.494123	2.8676e+07	2.41191e+06	1.39252e+06	8.4109	2.03598e+07	1.75232e+06	1.0117e+06	8.60676	0.02619	2.07306
Q6NUM9	RETSAT	All-trans-retinol 13,14-reductase	54884	1.58413e+08	2.24257e+08	1.45819e+08	1.05568e+08	1.02182e+08	1.21337e+08	0.0566305	1.60593	0.683405	1.76163e+08	4.21238e+07	2.43202e+07	23.9118	1.09696e+08	1.02227e+07	5.90209e+06	9.31916	0.107308	1.24695
A0A1Y0BRN0	Myo6-008	Unconventional myosin-VI		6.73267e+07	6.35143e+07	7.35801e+07	7.14103e+06	3.84489e+06	1.35973e+07	0.000127331	8.31547	3.0558	6.81404e+07	5.08202e+06	2.9341e+06	7.45816	8.19441e+06	4.96082e+06	2.86413e+06	60.539	0.00205767	3.89507
Q9NVH1	DNAJC11	DnaJ homolog subfamily C member 11	55735	7.79608e+07	7.30634e+07	7.77727e+07	1.13293e+08	1.02783e+08	1.10775e+08	0.00077328	0.700002	-0.514568	7.62656e+07	2.77478e+06	1.60202e+06	3.63831	1.08951e+08	5.48736e+06	3.16813e+06	5.03656	0.00583931	3.11166
Q9NRK6	ABCB10	ATP-binding cassette sub-family B member 10, mitochondrial	23456	3.46134e+07	2.97772e+07	3.09237e+07	3.23431e+07	7.22136e+07	7.76508e+07	0.113833	0.523109	-0.934817	3.17715e+07	2.52712e+06	1.45904e+06	7.95407	6.07358e+07	2.47387e+07	1.42829e+07	40.7316	0.185344	0.94373
Q96AY3	FKBP10	Peptidyl-prolyl cis-trans isomerase FKBP10	60681	1.04319e+08	1.03334e+08	1.12319e+08	1.51155e+08	2.07622e+08	1.96454e+08	0.0109753	0.576286	-0.795143	1.06657e+08	4.92775e+06	2.84504e+06	4.62017	1.85077e+08	2.99036e+07	1.72648e+07	16.1574	0.0317936	1.95958
P07814	EPRS1	Bifunctional glutamate/proline--tRNA ligase	2058	3.88625e+07	3.35151e+07	4.01394e+07	1.75903e+07	1.8542e+07	1.50556e+07	0.000856474	2.19812	1.13627	3.75057e+07	3.51441e+06	2.02904e+06	9.37034	1.70626e+07	1.80212e+06	1.04046e+06	10.5618	0.00619945	3.06729
Q4LE40	DGLUCY	C14orf159 variant protein (Fragment)	80017	2.4278e+07	3.07894e+07	2.46575e+07	3.14879e+07	2.76907e+07	2.98977e+07	0.260455	0.895019	-0.16001	2.6575e+07	3.65475e+06	2.11007e+06	13.7526	2.96921e+07	1.90693e+06	1.10097e+06	6.42235	0.355328	0.584267
Q9HB71	CACYBP	Calcyclin-binding protein	27101	1.99769e+07	2.4712e+07	1.96555e+07	3.72977e+07	3.56724e+07	3.25272e+07	0.00310833	0.609914	-0.713322	2.14481e+07	2.83113e+06	1.63455e+06	13.1999	3.51658e+07	2.42526e+06	1.40023e+06	6.89665	0.0136435	2.50747
Q59H77	CCT3	T-complex protein 1 subunit gamma (Fragment)	7203	8.019e+07	8.68136e+07	1.10525e+08	4.78869e+07	4.12628e+07	3.51755e+07	0.00673729	2.23228	1.15852	9.25096e+07	1.59497e+07	9.20854e+06	17.2411	4.14417e+07	6.35759e+06	3.67056e+06	15.341	0.0223563	2.17151
P05387	RPLP2	Large ribosomal subunit protein P2	6181	2.49785e+08	4.04409e+08	2.90242e+08	3.41286e+08	2.85814e+08	3.08345e+08	0.954189	1.00961	0.0137973	3.14812e+08	8.01868e+07	4.62959e+07	25.4713	3.11815e+08	2.78982e+07	1.6107e+07	8.94702	0.96717	0.0203654
P35237	SERPINB6	Serpin B6	5269	2.85403e+07	2.73177e+07	2.91677e+07	3.05181e+07	2.55735e+07	3.06967e+07	0.755874	0.979691	-0.0296009	2.83419e+07	940837	543192	3.31959	2.89295e+07	2.9077e+06	1.67876e+06	10.051	0.814153	0.121551
Q9P0L0	VAPA	Vesicle-associated membrane protein-associated protein A	9218	2.21378e+08	2.14936e+08	2.36072e+08	2.50027e+08	2.34431e+08	2.11597e+08	0.570775	0.965996	-0.0499116	2.24129e+08	1.08332e+07	6.25453e+06	4.83346	2.32018e+08	1.93282e+07	1.11592e+07	8.33047	0.654389	0.243535
Q709F0	ACAD11	Acyl-CoA dehydrogenase family member 11	84129	2.11202e+07	1.72885e+07	1.86772e+07	6.15517e+07	6.51706e+07	6.17838e+07	1.1101e-05	0.302833	-1.7234	1.90286e+07	1.93986e+06	1.11998e+06	10.1944	6.28354e+07	2.0257e+06	1.16954e+06	3.22382	0.000723344	4.95464
A0A5F9ZHM4	LDHB	L-lactate dehydrogenase	3945	1.42368e+08	1.50766e+08	1.39503e+08	3.03821e+08	2.97727e+08	3.47015e+08	0.000412244	0.456098	-1.13258	1.44212e+08	5.85345e+06	3.37949e+06	4.05891	3.16187e+08	2.68708e+07	1.55139e+07	8.49838	0.00403293	3.38485
Q9BY44	EIF2A	Eukaryotic translation initiation factor 2A	83939	1.17434e+08	1.32723e+08	1.11785e+08	1.02092e+08	1.23761e+08	1.12698e+08	0.42787	1.06909	0.096386	1.20647e+08	1.08329e+07	6.25435e+06	8.97896	1.1285e+08	1.08353e+07	6.25578e+06	9.60153	0.52576	0.368688
A0A8V8TPQ9	JAK1	Tyrosine-protein kinase	3716	4.94815e+07	6.22569e+07	4.61342e+07	6.88798e+07	8.20754e+07	6.66783e+07	0.0441995	0.725405	-0.46314	5.26242e+07	8.50838e+06	4.91231e+06	16.1682	7.25445e+07	8.32707e+06	4.80763e+06	11.4786	0.088621	1.35458
A0A024R277	SPTLC1	Serine palmitoyltransferase, long chain base subunit 1, isoform CRA_a	10558	1.55707e+08	1.2424e+08	1.36137e+08	1.10907e+08	1.02552e+08	7.83289e+07	0.0365153	1.42598	0.51195	1.38695e+08	1.58885e+07	9.17324e+06	11.4558	9.72628e+07	1.69211e+07	9.76939e+06	17.3973	0.0764223	1.43753
A0A8I5KYJ3	ERMP1	Endoplasmic reticulum metallopeptidase 1	79956	1.24008e+08	1.20952e+08	1.30022e+08	1.05122e+08	1.16276e+08	1.12588e+08	0.0318747	1.12275	0.167034	1.24994e+08	4.61429e+06	2.66406e+06	3.69161	1.11329e+08	5.68293e+06	3.28104e+06	5.10464	0.068877	1.49655
Q9UHB6	LIMA1	LIM domain and actin-binding protein 1	51474	4.27136e+07	5.83228e+07	6.18584e+07	4.5655e+07	4.63656e+07	3.56293e+07	0.160393	1.27611	0.351747	5.42983e+07	1.01872e+07	5.88157e+06	18.7615	4.255e+07	6.00401e+06	3.46641e+06	14.1105	0.24263	0.794815
A0A024R1U4	RAB5C	RAB5C, member RAS oncogene family, isoform CRA_a	5878	8.13982e+07	6.93216e+07	7.52361e+07	7.7571e+07	8.17052e+07	9.4518e+07	0.207569	0.890311	-0.167618	7.53186e+07	6.03872e+06	3.48646e+06	8.01757	8.45981e+07	8.83611e+06	5.10153e+06	10.4448	0.297791	0.682837
A0A2L0RI76	IVD	Isovaleryl-CoA dehydrogenase, mitochondrial	3712	1.02625e+08	1.08967e+08	1.13449e+08	5.92627e+07	6.02676e+07	5.56864e+07	0.000129972	1.85508	0.891479	1.08347e+08	5.4383e+06	3.1398e+06	5.01934	5.84056e+07	2.40789e+06	1.3902e+06	4.1227	0.00208104	3.88615
A0A0B4J2D5	LOC102724023	Putative glutamine amidotransferase-like class 1 domain-containing protein 3B, mitochondrial	102724023	9.31221e+07	9.412e+07	9.34624e+07	1.25852e+08	1.31189e+08	1.12209e+08	0.00644595	0.760201	-0.395548	9.35682e+07	507260	292867	0.542128	1.23084e+08	9.78824e+06	5.65124e+06	7.95252	0.0217119	2.19071
Q8NE62	CHDH	Choline dehydrogenase, mitochondrial	55349	8.95269e+06	1.66221e+07	1.74782e+07	2.24051e+07	2.15137e+07	3.00917e+07	0.054892	0.581715	-0.781617	1.4351e+07	4.69463e+06	2.71044e+06	32.7129	2.46702e+07	4.71629e+06	2.72295e+06	19.1174	0.104805	1.26049
Q59GF1	SLC4A2	Anion exchange protein (Fragment)	6522	8.19522e+06	1.30619e+07	1.0322e+07	8.39444e+06	9.38871e+06	9.18046e+06	0.345755	1.17117	0.227957	1.05264e+07	2.43976e+06	1.4086e+06	23.1776	8.98787e+06	524369	302744	5.83418	0.445354	0.461231
Q15599	SLC9A3R2	Na(+)/H(+) exchange regulatory cofactor NHE-RF2	9351	7.75784e+07	7.68146e+07	7.83769e+07	1.08408e+07	9.42911e+06	1.27732e+07	3.98244e-07	7.04441	2.81648	7.759e+07	781200	451026	1.00683	1.10144e+07	1.6788e+06	969257	15.2419	0.000202308	6.39985
P07686	HEXB	Beta-hexosaminidase subunit beta	3074	9.14004e+07	7.64172e+07	8.3039e+07	7.63045e+07	7.42533e+07	6.79776e+07	0.0977712	1.1479	0.198996	8.36189e+07	7.50839e+06	4.33497e+06	8.97931	7.28451e+07	4.3384e+06	2.50478e+06	5.95565	0.164841	1.00979
Q5VZK9	CARMIL1	F-actin-uncapping protein LRRC16A	55604	2.87289e+07	2.18263e+07	2.89198e+07	4.99597e+07	5.29183e+07	4.55966e+07	0.00188657	0.535277	-0.901642	2.64917e+07	4.04148e+06	2.33335e+06	15.2557	4.94915e+07	3.68324e+06	2.12652e+06	7.44216	0.00986172	2.72433
A0A7I2V535	NONO	Non-POU domain containing octamer binding	4841	1.11336e+08	8.63743e+07	1.02696e+08	1.18984e+08	1.13722e+08	8.4084e+07	0.698145	0.948285	-0.0766071	1.00136e+08	1.26765e+07	7.31876e+06	12.6593	1.05596e+08	1.88152e+07	1.0863e+07	17.8181	0.76678	0.156055
H0YLY0	CDC42BPB	non-specific serine/threonine protein kinase	9578	2.91658e+07	2.07777e+07	2.56197e+07	2.555e+07	2.30514e+07	2.04852e+07	0.489047	1.09375	0.129279	2.51877e+07	4.21074e+06	2.43107e+06	16.7174	2.30289e+07	2.53248e+06	1.46213e+06	10.997	0.582934	0.310649
Q02978	SLC25A11	Mitochondrial 2-oxoglutarate/malate carrier protein	8402	1.17045e+08	1.44639e+08	1.12243e+08	1.30352e+08	1.31472e+08	1.1787e+08	0.869679	0.984809	-0.0220846	1.24642e+08	1.74835e+07	1.00941e+07	14.0269	1.26565e+08	7.5505e+06	4.35928e+06	5.96571	0.905659	0.060641
E7EUI8	G6PD	Glucose-6-phosphate 1-dehydrogenase	2539	7.62926e+07	6.37458e+07	6.30239e+07	6.36135e+07	6.9033e+07	6.11861e+07	0.563568	1.04762	0.067112	6.76874e+07	7.46102e+06	4.30762e+06	11.0228	6.46108e+07	4.01739e+06	2.31944e+06	6.21783	0.648521	0.249054
A0A994J7J4	DNM1	dynamin GTPase	1759	3.96944e+07	3.2987e+07	4.24804e+07	6.95193e+07	7.46218e+07	7.10646e+07	0.000477073	0.535124	-0.902055	3.83873e+07	4.87981e+06	2.81736e+06	12.7121	7.17352e+07	2.61649e+06	1.51063e+06	3.64742	0.00434892	3.32141
Q96BS4	FBL	FBL protein (Fragment)	2091	9.99814e+07	1.01693e+08	8.30232e+07	6.68346e+07	5.83427e+07	8.19564e+07	0.047123	1.37446	0.458868	9.48991e+07	1.03204e+07	5.95848e+06	10.8751	6.90445e+07	1.1961e+07	6.90567e+06	17.3236	0.0933109	1.32677
A0A087WYQ1	SPTBN2	Spectrin beta chain	6712	1.63649e+07	1.65152e+07	1.58943e+07	1.08528e+07	1.08155e+07	1.36875e+07	0.00992562	1.37953	0.464179	1.62581e+07	323935	187024	1.99245	1.17853e+07	1.64753e+06	951200	13.9796	0.0295337	2.00324
Q15365	PCBP1	Poly(rC)-binding protein 1	5093	1.58257e+08	1.51289e+08	1.44545e+08	8.23854e+07	8.24588e+07	7.58857e+07	9.51861e-05	1.88631	0.915566	1.51364e+08	6.85631e+06	3.95849e+06	4.52969	8.02433e+07	3.77399e+06	2.17891e+06	4.70318	0.00178534	4.02143
O14745	SLC9A3R1	Na(+)/H(+) exchange regulatory cofactor NHE-RF1	9368	4.66192e+07	5.39198e+07	4.79214e+07	2.02243e+07	2.02569e+07	1.71145e+07	0.000257192	2.57763	1.36605	4.94868e+07	3.89387e+06	2.24813e+06	7.8685	1.91985e+07	1.80495e+06	1.04209e+06	9.40148	0.00308261	3.58974
P22570	FDXR	NADPH:adrenodoxin oxidoreductase, mitochondrial	2232	2.69117e+07	3.22504e+07	3.29615e+07	3.849e+07	4.12006e+07	3.76884e+07	0.0182567	0.784839	-0.349532	3.07079e+07	3.30673e+06	1.90914e+06	10.7683	3.91264e+07	1.84054e+06	1.06264e+06	4.70409	0.0456868	1.73858
Q53XC0	EIF2S1	Eukaryotic translation initiation factor 2 subunit 1	1965	9.77838e+07	1.31998e+08	1.31812e+08	1.67916e+08	1.61677e+08	1.53492e+08	0.0287734	0.748509	-0.417908	1.20531e+08	1.97001e+07	1.13739e+07	16.3444	1.61028e+08	7.23396e+06	4.17653e+06	4.49235	0.0642371	1.54101
E7EVJ5	CYFIP2	Cytoplasmic FMR1-interacting protein	26999	1.52369e+06	2.15775e+06	1.26979e+06	1.554e+06	2.65712e+06	2.6808e+06	0.228961	0.71841	-0.47712	1.65041e+06	457343	264047	27.7109	2.29731e+06	643834	371718	28.0256	0.321708	0.640239
Q9H0U4	RAB1B	Ras-related protein Rab-1B	81876	1.06478e+08	1.19433e+08	1.14087e+08	1.04805e+08	9.94326e+07	1.0755e+08	0.102187	1.09048	0.124964	1.13333e+08	6.51075e+06	3.75898e+06	5.74481	1.03929e+08	4.12881e+06	2.38377e+06	3.97272	0.170759	0.990606
Q14165	MLEC	Malectin	9761	8.13372e+07	8.91254e+07	8.61728e+07	1.05694e+08	1.18736e+08	1.09735e+08	0.00445786	0.76799	-0.38084	8.55451e+07	3.93185e+06	2.27005e+06	4.59623	1.11388e+08	6.67605e+06	3.85442e+06	5.99349	0.0169419	2.35087
F8VZX2	PCBP2	Poly(rC) binding protein 2	5094	6.46002e+07	6.19083e+07	6.72569e+07	3.24353e+07	3.87999e+07	3.46648e+07	0.000267743	1.8297	0.87161	6.45885e+07	2.67432e+06	1.54402e+06	4.14055	3.53e+07	3.22952e+06	1.86456e+06	9.14877	0.00315643	3.57228
Q96CP5	PMPCB	PMPCB protein (Fragment)	9512	9.75528e+07	8.92849e+07	9.08206e+07	1.36832e+08	1.4476e+08	1.2772e+08	0.00137366	0.678352	-0.559894	9.25528e+07	4.39768e+06	2.539e+06	4.75153	1.36438e+08	8.52679e+06	4.92294e+06	6.24958	0.00815732	2.86212
Q9BRR6	ADPGK	ADP-dependent glucokinase	83440	3.27146e+07	2.03188e+07	2.4214e+07	2.85563e+07	3.33556e+07	3.66952e+07	0.177479	0.783387	-0.352203	2.57492e+07	6.33888e+06	3.65976e+06	24.6178	3.2869e+07	4.09118e+06	2.36204e+06	12.4469	0.261884	0.750853
P51553	IDH3G	Isocitrate dehydrogenase [NAD] subunit gamma, mitochondrial	3421	7.23386e+07	4.53032e+07	5.12326e+07	3.79463e+07	4.13572e+07	2.08538e+07	0.0917467	1.68609	0.753682	5.62915e+07	1.42099e+07	8.20409e+06	25.2434	3.33858e+07	1.09862e+07	6.34287e+06	32.9067	0.156687	1.03741
Q562R1	ACTBL2	Beta-actin-like protein 2	345651	361784	520176	10917.5	1.50683e+06	765661	244161	0.243499	0.354787	-1.49497	297626	260621	150469	87.5666	838885	634513	366336	75.6376	0.337552	0.613503
F5H365	SEC23A	Protein transport protein SEC23	10484	6.60299e+07	4.5847e+07	5.94183e+07	7.69123e+07	7.3568e+07	7.66244e+07	0.0368628	0.754256	-0.406874	5.70984e+07	1.02895e+07	5.94066e+06	18.0207	7.57016e+07	1.8533e+06	1.07001e+06	2.44817	0.0769478	1.43341
O43390	HNRNPR	Heterogeneous nuclear ribonucleoprotein R	10236	5.67702e+07	6.41065e+07	7.09208e+07	6.22337e+07	6.72615e+07	6.72085e+07	0.729728	0.975058	-0.0364404	6.39325e+07	7.07689e+06	4.08584e+06	11.0693	6.55679e+07	2.88766e+06	1.66719e+06	4.40407	0.793184	0.136839
Q8NBJ5	COLGALT1	Procollagen galactosyltransferase 1	79709	2.54126e+08	2.43157e+08	2.7531e+08	2.42245e+08	3.01746e+08	2.54793e+08	0.690981	0.96721	-0.048099	2.57531e+08	1.6345e+07	9.43677e+06	6.3468	2.66262e+08	3.13645e+07	1.81083e+07	11.7796	0.761128	0.160534
O60832	DKC1	H/ACA ribonucleoprotein complex subunit DKC1	1736	7.88888e+07	7.62518e+07	7.84947e+07	3.00645e+07	4.11346e+07	3.67979e+07	0.000228327	2.16335	1.11327	7.78784e+07	1.42241e+06	821226	1.82644	3.5999e+07	5.57812e+06	3.22053e+06	15.4952	0.00284797	3.64144
Q5T0V7	DST	Dystonin	667	1.50611e+07	1.81373e+07	1.79238e+07	2.68893e+07	3.13822e+07	3.29985e+07	0.00299795	0.56012	-0.836192	1.70407e+07	1.71772e+06	991727	10.0801	3.04233e+07	3.16547e+06	1.82759e+06	10.4048	0.0134343	2.52318
O75367	MACROH2A1	Core histone macro-H2A.1	9555	1.21173e+08	1.37935e+08	1.27745e+08	9.00606e+07	8.83742e+07	1.09085e+08	0.0158778	1.34548	0.428123	1.28951e+08	8.44603e+06	4.87632e+06	6.54979	9.58401e+07	1.15018e+07	6.64056e+06	12.001	0.0413444	1.79921
P31939	ATIC	Bifunctional purine biosynthesis protein ATIC	471	3.04269e+07	3.09983e+07	3.09119e+07	1.76725e+07	1.86546e+07	1.95959e+07	3.14583e-05	1.65115	0.72347	3.07791e+07	308021	177836	1.00075	1.8641e+07	961756	555270	5.15936	0.00114149	4.50227
Q8WXX5	DNAJC9	DnaJ homolog subfamily C member 9	23234	1.03135e+08	1.19462e+08	1.06571e+08	1.11783e+08	1.05628e+08	9.05399e+07	0.428308	1.0689	0.0961276	1.09723e+08	8.60793e+06	4.96979e+06	7.84517	1.0265e+08	1.09299e+07	6.31041e+06	10.6478	0.526044	0.368244
Q9NUQ7	UFSP2	Ufm1-specific protease 2	55325	3.79482e+07	3.28019e+07	3.42689e+07	1.80726e+07	2.16134e+07	1.64837e+07	0.00164237	1.86967	0.902786	3.50063e+07	2.65122e+06	1.53068e+06	7.57353	1.87232e+07	2.62597e+06	1.5161e+06	14.0252	0.00910473	2.78453
Q5QNW6	H2BC18	Histone H2B type 2-F	440689	3.12423e+08	1.07763e+08	1.83506e+08	2.6293e+08	2.29549e+08	2.1964e+08	0.586332	0.847742	-0.238303	2.01231e+08	1.03475e+08	5.97411e+07	51.4208	2.37373e+08	2.26807e+07	1.30947e+07	9.55488	0.667296	0.231857
A0A0G2JLB3	GBA	Glucosylceramidase	2629	1.55421e+08	1.3087e+08	1.56784e+08	2.22264e+08	2.51636e+08	2.17715e+08	0.00363376	0.640639	-0.642417	1.47692e+08	1.45836e+07	8.41987e+06	9.87439	2.30538e+08	1.84122e+07	1.06303e+07	7.98662	0.0149856	2.43964
O75381	PEX14	Peroxisomal membrane protein PEX14	5195	3.87922e+07	4.03072e+07	5.02048e+07	3.81399e+07	6.89173e+07	6.93674e+07	0.224314	0.732915	-0.448283	4.31014e+07	6.19823e+06	3.57855e+06	14.3806	5.88082e+07	1.79007e+07	1.0335e+07	30.4391	0.316758	0.649143
B4DU42	TBRG4	cDNA FLJ56153, highly similar to Homo sapiens transforming growth factor beta regulator 4 (TBRG4), transcript variant 1, mRNA	9238	3.21201e+08	3.02476e+08	3.00222e+08	3.72481e+08	3.89465e+08	4.11495e+08	0.00315678	0.787341	-0.344939	3.07966e+08	1.15168e+07	6.64921e+06	3.73962	3.91147e+08	1.95613e+07	1.12937e+07	5.00102	0.0137417	2.50076
Q06210	GFPT1	Glutamine--fructose-6-phosphate aminotransferase [isomerizing] 1	2673	4.50921e+07	4.02336e+07	4.00917e+07	5.13149e+07	5.23735e+07	5.44293e+07	0.00440729	0.793191	-0.334261	4.18058e+07	2.84686e+06	1.64363e+06	6.80971	5.27059e+07	1.58357e+06	914273	3.00453	0.0168448	2.35583
A0A024QYT5	SERPINE1	Serpin peptidase inhibitor, clade E (Nexin, plasminogen activator inhibitor type 1), member 1, isoform CRA_b	5054	7.3895e+07	8.48965e+07	8.3864e+07	9.39629e+07	1.20457e+08	8.04938e+07	0.228148	0.822801	-0.281384	8.08852e+07	6.07565e+06	3.50778e+06	7.51145	9.83046e+07	2.03324e+07	1.17389e+07	20.6831	0.320808	0.641783
Q9Y678	COPG1	Coatomer subunit gamma-1	22820	7.87644e+07	7.73125e+07	7.89123e+07	4.66977e+07	6.68231e+07	7.87572e+07	0.203234	1.22213	0.289401	7.83297e+07	884059	510412	1.12864	6.40927e+07	1.62032e+07	9.35491e+06	25.2809	0.292549	0.692003
V9HWK1	TPI1	Triosephosphate isomerase	7167	1.52651e+08	1.68499e+08	1.47209e+08	7.56197e+07	7.71031e+07	6.69805e+07	0.000311805	2.13178	1.09206	1.5612e+08	1.10608e+07	6.38596e+06	7.08482	7.32344e+07	5.46662e+06	3.15615e+06	7.46455	0.00344787	3.50612
Q9ULD0	OGDHL	2-oxoglutarate dehydrogenase-like, mitochondrial	55753	1.12496e+07	9.41039e+06	1.16551e+07	2.10521e+07	2.37162e+07	1.97359e+07	0.00139306	0.500976	-0.997188	1.07717e+07	1.19622e+06	690636	11.1052	2.15014e+07	2.02785e+06	1.17078e+06	9.43127	0.00822878	2.85603
A0A8I5KQ87	PLCB4	1-phosphatidylinositol 4,5-bisphosphate phosphodiesterase	5332	1.12291e+07	1.31899e+07	1.38771e+07	4.69326e+07	4.13253e+07	4.0686e+07	0.000145235	0.296999	-1.75147	1.27654e+07	1.37412e+06	793348	10.7644	4.29813e+07	3.43685e+06	1.98427e+06	7.99615	0.00223883	3.83793
Q15019	SEPTIN2	Septin-2	4735	9.40516e+07	8.07598e+07	8.8878e+07	1.65302e+08	1.6938e+08	1.82346e+08	0.000194317	0.51001	-0.971404	8.78964e+07	6.70006e+06	3.86828e+06	7.62267	1.72343e+08	8.8999e+06	5.13836e+06	5.16407	0.00255493	3.71149
P36551	CPOX	Oxygen-dependent coproporphyrinogen-III oxidase, mitochondrial	1371	1.33192e+08	1.22322e+08	1.21158e+08	1.19739e+08	1.17497e+08	1.06084e+08	0.123194	1.09714	0.133753	1.25557e+08	6.63729e+06	3.83204e+06	5.28626	1.1444e+08	7.32271e+06	4.22777e+06	6.39873	0.197421	0.909411
P08758	ANXA5	Annexin A5	308	1.04983e+08	1.57109e+08	1.15604e+08	7.11874e+07	5.15611e+07	4.79761e+07	0.0168097	2.21231	1.14555	1.25899e+08	2.75457e+07	1.59035e+07	21.8793	5.69082e+07	1.24954e+07	7.21423e+06	21.9571	0.0432868	1.77444
Q547S8	ETFDH	Electron transfer flavoprotein-ubiquinone oxidoreductase	2110	5.21703e+07	4.31297e+07	4.95194e+07	9.33787e+07	9.80342e+07	9.66329e+07	9.31604e-05	0.502765	-0.992044	4.82731e+07	4.64736e+06	2.68316e+06	9.62723	9.60153e+07	2.3884e+06	1.37894e+06	2.48752	0.00177068	4.03077
A0A140VK93	AK2	Adenylate kinase 2, mitochondrial	204	6.78405e+07	6.71387e+07	6.46925e+07	7.61924e+07	8.30538e+07	6.9677e+07	0.0703656	0.872221	-0.197234	6.65572e+07	1.65264e+06	954150	2.48303	7.63077e+07	6.68911e+06	3.86196e+06	8.76597	0.126799	1.15264
P26641	EEF1G	Elongation factor 1-gamma	1937	3.41402e+08	3.35944e+08	3.48573e+08	1.79351e+08	1.68944e+08	1.62571e+08	9.52114e-06	2.0082	1.0059	3.41973e+08	6.33369e+06	3.65676e+06	1.8521	1.70289e+08	8.47027e+06	4.89031e+06	4.97407	0.000723344	5.02131
P61247	RPS3A	Small ribosomal subunit protein eS1	6189	1.3052e+09	1.38306e+09	1.30732e+09	3.45491e+08	3.24646e+08	2.91008e+08	4.69551e-06	4.1571	2.05558	1.33186e+09	4.43564e+07	2.56092e+07	3.33041	3.20382e+08	2.74904e+07	1.58716e+07	8.58053	0.000690487	5.32832
Q96RL7	VPS13A	Intermembrane lipid transfer protein VPS13A	23230	2.57235e+07	2.4564e+07	3.68543e+07	1.72557e+07	1.85006e+07	1.55971e+07	0.0408557	1.69691	0.762907	2.90473e+07	6.78587e+06	3.91783e+06	23.3615	1.71178e+07	1.45665e+06	840999	8.50959	0.0833878	1.38875
J3QL06	HYOU1	Hypoxia up-regulated protein 1 (Fragment)	10525	1.55347e+06	2.2887e+06	2.75598e+06	261373	453315	463965	0.00711766	5.59805	2.48492	2.19939e+06	606211	349996	27.5627	392884	114016	65827.3	29.0203	0.0231829	2.14766
Q99541	PLIN2	Perilipin-2	123	1.44791e+07	2.11523e+07	1.8103e+07	4.10371e+07	4.22552e+07	4.19438e+07	0.000264067	0.429065	-1.22073	1.79115e+07	3.34071e+06	1.92876e+06	18.6512	4.17454e+07	632810	365353	1.51588	0.00313959	3.57829
I3L4C2	BAIAP2	Brain-specific angiogenesis inhibitor 1-associated protein 2	10458	3.12242e+07	3.85643e+07	3.09368e+07	9.34458e+06	7.33057e+06	6.77828e+06	0.00059587	4.29469	2.10256	3.35751e+07	4.32316e+06	2.49598e+06	12.8761	7.81781e+06	1.35075e+06	779856	17.2779	0.00500507	3.22485
A0A8V8TQI8	OS9	Endoplasmic reticulum lectin	10956	1.00111e+08	8.37141e+07	9.3475e+07	7.56008e+07	5.18776e+07	4.46081e+07	0.0288292	1.6114	0.688315	9.24334e+07	8.24789e+06	4.76192e+06	8.92306	5.73622e+07	1.62079e+07	9.35765e+06	28.2554	0.0643104	1.54017
P52907	CAPZA1	F-actin-capping protein subunit alpha-1	829	4.55865e+07	4.43493e+07	4.19548e+07	2.99834e+07	3.0585e+07	3.30698e+07	0.000861248	1.40851	0.494174	4.39635e+07	1.84632e+06	1.06597e+06	4.19965	3.12127e+07	1.63619e+06	944654	5.24206	0.00619986	3.06487
Q9BYT8	NLN	Neurolysin, mitochondrial	57486	3.66948e+07	3.58206e+07	3.95942e+07	2.8228e+07	2.34436e+07	2.85562e+07	0.00611389	1.39739	0.482736	3.73698e+07	1.9753e+06	1.14044e+06	5.2858	2.67426e+07	2.86174e+06	1.65222e+06	10.701	0.0209962	2.21368
P51149	RAB7A	Ras-related protein Rab-7a	7879	3.27845e+08	3.76919e+08	3.38466e+08	3.28513e+08	3.51822e+08	3.40602e+08	0.673129	1.02184	0.0311647	3.47744e+08	2.58186e+07	1.49064e+07	7.42462	3.40312e+08	1.1657e+07	6.73018e+06	3.42539	0.745726	0.171902
Q70UQ0	IKBIP	Inhibitor of nuclear factor kappa-B kinase-interacting protein	121457	7.67017e+07	8.68242e+07	5.87485e+07	2.72895e+08	2.55338e+08	2.56473e+08	4.72555e-05	0.283258	-1.81981	7.40915e+07	1.42187e+07	8.20916e+06	19.1907	2.61569e+08	9.82541e+06	5.6727e+06	3.75634	0.00132695	4.32555
A0A8V8TQW9	MSH6	MutS homolog 6 (Fragment)	2956	4.02815e+07	3.44e+07	3.5494e+07	4.6785e+07	4.05207e+07	4.8916e+07	0.0487759	0.808795	-0.306154	3.67252e+07	3.12807e+06	1.80599e+06	8.5175	4.54072e+07	4.36397e+06	2.51954e+06	9.61074	0.0957737	1.31179
A0A024R1T5	CNP	2',3'-cyclic-nucleotide 3'-phosphodiesterase	1267	2.32577e+08	2.70584e+08	2.12358e+08	1.53156e+08	1.3937e+08	1.24103e+08	0.00634664	1.71739	0.780221	2.38506e+08	2.95621e+07	1.70677e+07	12.3947	1.38877e+08	1.45328e+07	8.39054e+06	10.4646	0.0214679	2.19746
P47985	UQCRFS1	Cytochrome b-c1 complex subunit Rieske, mitochondrial	7386	2.94928e+08	2.73118e+08	2.74199e+08	1.9471e+08	1.75872e+08	1.82794e+08	0.000428583	1.52201	0.605981	2.80749e+08	1.2292e+07	7.09677e+06	4.37828	1.84459e+08	9.52851e+06	5.50129e+06	5.16566	0.00411498	3.36797
Q32P28	P3H1	Prolyl 3-hydroxylase 1	64175	4.31488e+07	4.97835e+07	4.99542e+07	1.063e+08	1.12406e+08	9.76122e+07	0.000281934	0.451717	-1.14651	4.76288e+07	3.88074e+06	2.24055e+06	8.14789	1.0544e+08	7.43456e+06	4.29235e+06	7.05101	0.00324962	3.54985
B3LEU8	TMEM214	TMEM214 protein (Fragment)	54867	8.75486e+07	7.67094e+07	8.16448e+07	8.59496e+07	8.32205e+07	9.19613e+07	0.279332	0.941682	-0.086688	8.19676e+07	5.42679e+06	3.13316e+06	6.62066	8.70438e+07	4.47196e+06	2.58188e+06	5.13759	0.376758	0.55388
A0A0S2Z4R1	YARS1	Tyrosine--tRNA ligase (Fragment)	8565	9.56877e+07	1.02293e+08	9.77622e+07	1.47502e+08	1.35045e+08	1.34391e+08	0.000998647	0.70932	-0.495492	9.85809e+07	3.37789e+06	1.95023e+06	3.42651	1.38979e+08	7.38814e+06	4.26554e+06	5.31599	0.00664094	3.00059
O00429	DNM1L	Dynamin-1-like protein	10059	1.34228e+08	1.19802e+08	1.40918e+08	1.46669e+08	1.74522e+08	1.35992e+08	0.187551	0.863873	-0.211109	1.31649e+08	1.07917e+07	6.2306e+06	8.19731	1.52394e+08	1.98926e+07	1.1485e+07	13.0534	0.273853	0.726881
Q14257	RCN2	Reticulocalbin-2	5955	1.23816e+08	1.51492e+08	1.44937e+08	4.73745e+07	5.11164e+07	6.44764e+07	0.000951604	2.57871	1.36665	1.40082e+08	1.44628e+07	8.35013e+06	10.3246	5.43224e+07	8.99046e+06	5.19064e+06	16.5502	0.00651662	3.02154
Q15418	RPS6KA1	Ribosomal protein S6 kinase alpha-1	6195	1.37532e+08	1.20491e+08	1.50304e+08	2.98241e+08	2.5962e+08	3.28505e+08	0.00183908	0.460676	-1.11818	1.36109e+08	1.49577e+07	8.63581e+06	10.9895	2.95455e+08	3.45273e+07	1.99344e+07	11.6861	0.0097134	2.7354
A0A8I5KYF1	MRPS22	Mitochondrial ribosomal protein S22	56945	1.89096e+08	1.91381e+08	1.78089e+08	1.28168e+08	1.37471e+08	1.33475e+08	0.00041278	1.39951	0.484927	1.86189e+08	7.10689e+06	4.10317e+06	3.81704	1.33038e+08	4.66704e+06	2.69452e+06	3.50805	0.00403293	3.38428
P38919	EIF4A3	Eukaryotic initiation factor 4A-III	9775	3.30615e+07	3.07063e+07	2.53254e+07	3.05236e+07	3.23916e+07	4.14962e+07	0.279978	0.853291	-0.22889	2.96978e+07	3.96545e+06	2.28945e+06	13.3527	3.48038e+07	5.87059e+06	3.38938e+06	16.8677	0.377446	0.552877
Q99832	CCT7	T-complex protein 1 subunit eta	10574	9.3989e+07	9.08053e+07	9.38726e+07	6.34347e+07	5.52995e+07	5.53512e+07	0.000273508	1.60075	0.678747	9.2889e+07	1.80541e+06	1.04235e+06	1.94362	5.80285e+07	4.682e+06	2.70316e+06	8.06846	0.00320767	3.56303
Q9H078	CLPB	Mitochondrial disaggregase	81570	6.46547e+07	7.08987e+07	6.76715e+07	3.76442e+07	3.5785e+07	3.78441e+07	8.97104e-05	1.82636	0.86897	6.77417e+07	3.1226e+06	1.80283e+06	4.60957	3.70911e+07	1.13555e+06	655608	3.06151	0.00173728	4.04716
A0A0S2Z2Z3	ABCB7	ATP-binding cassette sub-family B member 7 isoform 1 (Fragment)	22	4.55475e+07	3.68114e+07	4.24791e+07	6.14149e+07	6.86907e+07	5.58822e+07	0.0106288	0.671216	-0.575151	4.16127e+07	4.43202e+06	2.55883e+06	10.6506	6.19959e+07	6.42401e+06	3.70891e+06	10.362	0.0309505	1.97352
A0A8I5QKN7	CYB5B	Cytochrome b5 type B	80777	7.07788e+07	6.32525e+07	6.87267e+07	1.28814e+08	1.12075e+08	1.3097e+08	0.00090592	0.545255	-0.874998	6.7586e+07	3.89069e+06	2.24629e+06	5.75666	1.23953e+08	1.03427e+07	5.97136e+06	8.34404	0.00636765	3.04291
Q9BPX3	NCAPG	Condensin complex subunit 3	64151	7.9944e+07	8.47619e+07	7.73687e+07	1.11768e+08	1.88905e+08	2.01084e+08	0.0367107	0.482453	-1.05154	8.06915e+07	3.75284e+06	2.1667e+06	4.65085	1.67253e+08	4.84354e+07	2.79642e+07	28.9595	0.0767162	1.43521
Q96EY1	DNAJA3	DnaJ homolog subfamily A member 3, mitochondrial	9093	4.01584e+07	4.07772e+07	4.42632e+07	4.16936e+07	4.99013e+07	5.97137e+07	0.179959	0.82744	-0.273274	4.17329e+07	2.21301e+06	1.27768e+06	5.30279	5.04362e+07	9.02192e+06	5.20881e+06	17.8878	0.264704	0.744827
J9R021	eIF3a	Eukaryotic translation initiation factor 3 subunit A		3.21759e+07	2.89911e+07	3.42669e+07	3.5961e+07	3.20942e+07	3.40753e+07	0.304588	0.934431	-0.0978393	3.18113e+07	2.65674e+06	1.53387e+06	8.35157	3.40435e+07	1.93363e+06	1.11638e+06	5.67989	0.402373	0.516287
P61106	RAB14	Ras-related protein Rab-14	51552	4.98774e+07	4.98191e+07	4.20964e+07	6.63912e+07	5.95452e+07	6.47178e+07	0.00788387	0.743717	-0.427173	4.72643e+07	4.47564e+06	2.58401e+06	9.46938	6.35514e+07	3.56896e+06	2.06054e+06	5.61587	0.0250313	2.10326
P98194	ATP2C1	Calcium-transporting ATPase type 2C member 1	27032	5.17324e+07	6.00165e+07	5.44681e+07	5.44512e+07	5.17031e+07	4.56465e+07	0.24886	1.09497	0.130889	5.54057e+07	4.22092e+06	2.43695e+06	7.61822	5.06003e+07	4.50476e+06	2.60082e+06	8.90264	0.343111	0.604045
Q96IR1	RPS4X	RPS4X protein (Fragment)	6191	3.31377e+08	2.63026e+08	2.80004e+08	3.89041e+08	3.42406e+08	3.54971e+08	0.0465481	0.804854	-0.313201	2.91469e+08	3.55887e+07	2.05471e+07	12.2101	3.62139e+08	2.41297e+07	1.39313e+07	6.6631	0.0923361	1.3321
Q6P1M0	SLC27A4	Long-chain fatty acid transport protein 4	10999	7.28474e+07	6.61293e+07	7.66289e+07	2.84908e+07	3.97959e+07	3.82165e+07	0.0014807	2.0244	1.0175	7.18685e+07	5.31782e+06	3.07024e+06	7.39937	3.55011e+07	6.12222e+06	3.53466e+06	17.2452	0.00854066	2.82953
Q16778	H2BC21	Histone H2B type 2-E	8349	2.62831e+09	2.37339e+09	2.68906e+09	2.62405e+09	2.90614e+09	2.83282e+09	0.15594	0.919616	-0.120897	2.56358e+09	1.67494e+08	9.67024e+07	6.53357	2.78767e+09	1.46364e+08	8.45033e+07	5.25041	0.23789	0.807043
P78357	CNTNAP1	Contactin-associated protein 1	8506	2.7139e+07	3.21774e+07	2.82298e+07	8.84484e+07	8.67453e+07	8.21625e+07	1.9864e-05	0.340175	-1.55565	2.91821e+07	2.65075e+06	1.53041e+06	9.08349	8.57854e+07	3.25102e+06	1.87698e+06	3.78971	0.000909838	4.70193
Q7L8L6	FASTKD5	FAST kinase domain-containing protein 5, mitochondrial	60493	2.3893e+07	1.85609e+07	1.89497e+07	4.2451e+07	4.17707e+07	4.22024e+07	0.000232355	0.485695	-1.04188	2.04678e+07	2.97264e+06	1.71626e+06	14.5235	4.21414e+07	344203	198726	0.816783	0.00287894	3.63385
Q13740	ALCAM	CD166 antigen	214	2.07571e+08	1.70924e+08	2.043e+08	6.69936e+07	9.00296e+07	7.10191e+07	0.000989192	2.55565	1.35369	1.94265e+08	2.02796e+07	1.17084e+07	10.4391	7.60141e+07	1.23035e+07	7.10344e+06	16.1858	0.00662782	3.00472
A0A146IHP0	SUN1	SUN domain-containing protein 1	23353	6.01662e+07	5.66325e+07	6.07816e+07	4.60712e+07	5.27631e+07	5.02569e+07	0.0153973	1.19108	0.252276	5.91934e+07	2.23904e+06	1.29271e+06	3.78259	4.96971e+07	3.38092e+06	1.95197e+06	6.80305	0.0405085	1.81256
A0A994J782	HNRNPK	Heterogeneous nuclear ribonucleoprotein K (Fragment)	3190	439961	1.25696e+06	1.00332e+06	730865	538074	10917.5	0.217038	2.1098	1.07711	900080	418168	241430	46.459	426619	372690	215173	87.359	0.308446	0.663464
Q9UQB8	BAIAP2	Brain-specific angiogenesis inhibitor 1-associated protein 2	10458	1.14458e+07	1.10538e+07	1.22468e+07	7.87111e+06	7.23732e+06	8.8658e+06	0.0036807	1.44932	0.535378	1.15821e+07	608101	351087	5.25034	7.99141e+06	820876	473933	10.272	0.0150901	2.43407
J3KTA4	DDX5	Probable ATP-dependent RNA helicase DDX5	1655	5.8528e+07	5.66696e+07	5.21573e+07	7.2761e+07	7.35835e+07	7.29316e+07	0.00081887	0.763216	-0.389837	5.5785e+07	3.27619e+06	1.89151e+06	5.87289	7.3092e+07	434076	250614	0.593876	0.00604471	3.08679
B7ZKT9	WASHC4	KIAA1033 protein	23325	2.33391e+08	2.83178e+08	2.34622e+08	1.96199e+08	1.58905e+08	1.74824e+08	0.0198364	1.41754	0.503385	2.50397e+08	2.83961e+07	1.63945e+07	11.3404	1.76643e+08	1.8713e+07	1.0804e+07	10.5937	0.0487662	1.70254
P08581	MET	Hepatocyte growth factor receptor	4233	3.80732e+07	3.70089e+07	4.39897e+07	6.25876e+07	6.69455e+07	5.53987e+07	0.00539837	0.643869	-0.63516	3.96906e+07	3.76095e+06	2.17138e+06	9.47566	6.16439e+07	5.83095e+06	3.3665e+06	9.45908	0.0193745	2.26774
A0A8V8TRD7	OS9	Endoplasmic reticulum lectin	10956	2.60059e+06	2.34424e+06	1.9812e+06	1.3633e+06	1.44802e+06	1.35947e+06	0.00724909	1.66061	0.731712	2.30868e+06	311221	179683	13.4805	1.39026e+06	50056.2	28900	3.60049	0.0234693	2.13972
Q54A51	BSG	Basigin (Ok blood group), isoform CRA_a	682	2.30197e+08	2.04032e+08	2.5004e+08	2.13579e+08	1.9784e+08	1.81021e+08	0.133704	1.155	0.207894	2.2809e+08	2.30759e+07	1.33229e+07	10.117	1.9748e+08	1.62821e+07	9.40048e+06	8.24493	0.21097	0.873854
Q9P2M7	CGN	Cingulin	57530	1.1385e+08	2.05183e+08	1.14165e+08	4.54192e+07	6.21163e+07	1.70795e+08	0.357484	1.55642	0.638229	1.44399e+08	5.26406e+07	3.03921e+07	36.4549	9.27768e+07	6.80795e+07	3.93057e+07	73.3798	0.45775	0.446744
Q86SF2	GALNT7	N-acetylgalactosaminyltransferase 7	51809	8.00419e+07	7.93007e+07	7.65335e+07	7.89611e+07	7.8738e+07	8.3945e+07	0.392355	0.97613	-0.0348549	7.86254e+07	1.84914e+06	1.0676e+06	2.35183	8.05481e+07	2.94397e+06	1.6997e+06	3.65492	0.493246	0.406321
O15126	SCAMP1	Secretory carrier-associated membrane protein 1	9522	6.11e+07	5.61469e+07	6.6557e+07	4.57913e+07	3.80136e+07	3.04873e+07	0.0122926	1.60819	0.68544	6.1268e+07	5.20709e+06	3.00631e+06	8.49887	3.80974e+07	7.65231e+06	4.41807e+06	20.0862	0.0344289	1.91036
Q32Q12	NME1-NME2	Nucleoside diphosphate kinase	654364	2.45373e+08	2.26242e+08	2.12322e+08	2.0753e+08	2.20307e+08	2.33023e+08	0.558918	1.03492	0.0495173	2.27979e+08	1.65938e+07	9.58044e+06	7.27866	2.20287e+08	1.27466e+07	7.35925e+06	5.78636	0.644974	0.252652
Q96HY7	DHTKD1	2-oxoadipate dehydrogenase complex component E1	55526	9.79724e+06	5.32357e+06	7.54343e+06	1.42973e+07	1.84121e+07	1.4793e+07	0.0106289	0.477118	-1.06758	7.55475e+06	2.23685e+06	1.29145e+06	29.6086	1.58341e+07	2.24632e+06	1.29691e+06	14.1866	0.0309505	1.97351
Q86WJ2	PTPRK	protein-tyrosine-phosphatase	5796	3.30087e+07	2.82856e+07	3.5748e+07	9.89006e+06	1.15599e+07	1.26161e+07	0.000825852	2.84865	1.51028	3.23474e+07	3.7749e+06	2.17944e+06	11.6699	1.13553e+07	1.37448e+06	793557	12.1043	0.00606421	3.0831
O60701	UGDH	UDP-glucose 6-dehydrogenase	7358	2.17148e+07	2.29033e+07	2.65328e+07	2.30108e+07	8.22782e+07	1.77718e+07	0.450941	0.578178	-0.790416	2.3717e+07	2.50996e+06	1.44912e+06	10.5829	4.10203e+07	3.58263e+07	2.06843e+07	87.338	0.547283	0.34588
B0QY64	SUN2	Sad1 and UNC84 domain containing 2	25777	5.675e+07	1.68437e+07	3.1734e+07	5.92741e+07	6.52288e+07	4.66285e+07	0.163521	0.615479	-0.70022	3.51092e+07	2.01661e+07	1.16429e+07	57.4382	5.70438e+07	9.49858e+06	5.48401e+06	16.6514	0.245633	0.786428
A0A024RAI1	ACTR3	ARP3 actin-related protein 3 homolog (Yeast), isoform CRA_a	10096	7.91195e+07	6.70161e+07	7.6749e+07	1.01718e+08	1.08314e+08	9.92045e+07	0.0033068	0.720758	-0.472412	7.42949e+07	6.41403e+06	3.70314e+06	8.63321	1.03079e+08	4.70451e+06	2.71615e+06	4.564	0.0141489	2.48059
Q5HYK3	COQ5	2-methoxy-6-polyprenyl-1,4-benzoquinol methylase, mitochondrial	84274	3.20349e+07	2.14399e+07	2.5803e+07	3.96586e+07	4.40953e+07	3.11185e+07	0.0724234	0.690137	-0.535045	2.64259e+07	5.32488e+06	3.07432e+06	20.1502	3.82908e+07	6.59562e+06	3.80799e+06	17.2251	0.129422	1.14012
Q5HYD9	DKFZp686M0619	Uncharacterized protein DKFZp686M0619 (Fragment)		950906	1.38944e+06	1.24993e+06	1.68888e+06	545311	625616	0.566799	1.25543	0.328179	1.19676e+06	224050	129355	18.7214	953268	638320	368534	66.9612	0.651702	0.246571
E9PLY5	MACF1	Microtubule actin crosslinking factor 1 (Fragment)	23499	1.04683e+06	495283	983798	751408	897275	266783	0.474812	1.31869	0.399105	841969	301888	174295	35.855	638489	330065	190563	51.6947	0.570224	0.323478
E5KSD5	ACADS	Acyl-Coenzyme A dehydrogenase, C-2 to C-3 short chain	35	2.03142e+07	1.9587e+07	3.70688e+07	5.92153e+07	6.00637e+07	5.23594e+07	0.00706939	0.448443	-1.157	2.56567e+07	9.8899e+06	5.70993e+06	38.5471	5.72128e+07	4.2245e+06	2.43902e+06	7.38384	0.0231225	2.15062
A0A024RDV5	FNDC3A	Fibronectin type III domain containing 3A, isoform CRA_b	22862	2.53542e+07	2.47529e+07	2.63327e+07	2.45742e+07	2.39724e+07	2.0072e+07	0.153869	1.11398	0.155726	2.54799e+07	797378	460366	3.12943	2.28729e+07	2.44422e+06	1.41117e+06	10.6861	0.235505	0.81285
P38117	ETFB	Electron transfer flavoprotein subunit beta	2109	1.41242e+08	1.42221e+08	1.3361e+08	2.44497e+08	2.27145e+08	2.02928e+08	0.00225715	0.618281	-0.693666	1.39025e+08	4.7143e+06	2.7218e+06	3.39098	2.24857e+08	2.08787e+07	1.20543e+07	9.28534	0.0110446	2.64644
P51610	HCFC1	Host cell factor 1	3054	1.87661e+07	1.89412e+07	2.09671e+07	3.85206e+07	5.76671e+07	4.73128e+07	0.00713558	0.40888	-1.29025	1.95582e+07	1.22333e+06	706293	6.25486	4.78335e+07	9.58384e+06	5.53323e+06	20.0358	0.0232004	2.14657
O60749	SNX2	Sorting nexin-2	6643	8.39285e+07	4.99618e+07	6.92906e+07	7.97018e+07	6.55414e+07	8.58534e+07	0.464858	0.879203	-0.185732	6.7727e+07	1.70373e+07	9.83648e+06	25.1558	7.70322e+07	1.04159e+07	6.0136e+06	13.5214	0.561206	0.33268
E9PC15	AGK	Acylglycerol kinase, mitochondrial	55750	9.96702e+07	9.07188e+07	9.51596e+07	7.03811e+07	7.06035e+07	6.65837e+07	0.000851142	1.37568	0.46015	9.51829e+07	4.47575e+06	2.58407e+06	4.70226	6.91894e+07	2.25935e+06	1.30444e+06	3.26545	0.00617686	3.07
Q9Y6M1	IGF2BP2	Insulin-like growth factor 2 mRNA-binding protein 2	10644	1.94332e+07	2.65263e+07	2.72826e+07	2.0984e+07	2.20605e+07	2.56113e+07	0.621816	1.0668	0.0932893	2.4414e+07	4.33005e+06	2.49996e+06	17.7359	2.28853e+07	2.42142e+06	1.39801e+06	10.5807	0.69984	0.206338
Q7Z434	MAVS	Mitochondrial antiviral-signaling protein	57506	2.90926e+07	3.87068e+07	3.36716e+07	1.81139e+07	2.46442e+07	2.24199e+07	0.0230488	1.55683	0.638611	3.38236e+07	4.8089e+06	2.77642e+06	14.2176	2.1726e+07	3.31998e+06	1.91679e+06	15.2812	0.0543446	1.63735
P11182	DBT	Lipoamide acyltransferase component of branched-chain alpha-keto acid dehydrogenase complex, mitochondrial	1629	3.53577e+07	4.17152e+07	3.8297e+07	4.06462e+07	5.1659e+07	4.25773e+07	0.167288	0.855336	-0.225437	3.84566e+07	3.18174e+06	1.83698e+06	8.27358	4.49608e+07	5.88059e+06	3.39516e+06	13.0794	0.24999	0.776537
Q5T4U5	ACADM	Medium-chain specific acyl-CoA dehydrogenase, mitochondrial	34	5.54901e+07	4.93682e+07	6.02844e+07	1.52882e+08	1.49604e+08	1.48066e+08	1.04474e-05	0.366533	-1.44798	5.50476e+07	5.47157e+06	3.15901e+06	9.93971	1.50184e+08	2.4597e+06	1.42011e+06	1.63779	0.000723344	4.98099
Q5T081	RCC1	CHC1 protein (Fragment)	1104	7.18767e+07	6.82391e+07	7.08575e+07	4.40175e+07	5.0949e+07	4.50264e+07	0.000611601	1.50703	0.591706	7.03244e+07	1.87646e+06	1.08338e+06	2.6683	4.66643e+07	3.74478e+06	2.16205e+06	8.02495	0.00504075	3.21353
Q9UKM7	MAN1B1	Endoplasmic reticulum mannosyl-oligosaccharide 1,2-alpha-mannosidase	11253	2.3566e+07	2.75518e+07	2.36729e+07	2.73065e+07	2.87591e+07	1.85678e+07	0.988577	1.00211	0.00303728	2.49302e+07	2.27096e+06	1.31114e+06	9.10927	2.48778e+07	5.51263e+06	3.18272e+06	22.1589	0.992417	0.00498952
O14936	CASK	Peripheral plasma membrane protein CASK	8573	2.33884e+07	1.96159e+07	2.0731e+07	2.75969e+07	2.80398e+07	2.67808e+07	0.00614624	0.773324	-0.370854	2.12451e+07	1.93809e+06	1.11895e+06	9.12249	2.74725e+07	638657	368729	2.32472	0.0210448	2.21139
A0A7I2V2R5	DPP4	Dipeptidyl peptidase 4	1803	8.7448e+06	1.02878e+07	1.05131e+07	5.42728e+07	5.25372e+07	4.90755e+07	1.31895e-05	0.189535	-2.39947	9.84857e+06	962511	555706	9.7731	5.19618e+07	2.646e+06	1.52767e+06	5.0922	0.000759827	4.87977
A0A494BZV2	MPRIP	Myosin phosphatase Rho interacting protein	23164	2.98617e+07	2.15787e+07	2.80929e+07	1.39812e+07	1.40596e+07	1.32638e+07	0.00731125	1.92553	0.945256	2.65111e+07	4.36218e+06	2.51851e+06	16.4542	1.37682e+07	438604	253228	3.18563	0.0235885	2.13601
A0A0C4DGA2	ECI2	Enoyl-CoA delta isomerase 2	10455	1.88277e+07	1.39767e+07	1.69134e+07	7.83725e+07	8.99749e+07	8.11152e+07	6.06678e-05	0.1993	-2.32699	1.65726e+07	2.4434e+06	1.4107e+06	14.7436	8.31542e+07	6.064e+06	3.50105e+06	7.29247	0.001439	4.21704
Q9P0K7	RAI14	Ankycorbin	26064	6.07834e+07	6.25727e+07	6.15888e+07	4.81004e+07	5.80506e+07	6.52495e+07	0.417485	1.07902	0.109724	6.16483e+07	896132	517382	1.45362	5.71335e+07	8.61128e+06	4.97172e+06	15.0722	0.51716	0.379359
P61221	ABCE1	ATP-binding cassette sub-family E member 1	6059	6.18813e+07	6.07311e+07	6.7395e+07	9.15939e+07	8.86525e+07	7.74142e+07	0.00922048	0.737433	-0.439417	6.33358e+07	3.56208e+06	2.05657e+06	5.62412	8.58869e+07	7.48344e+06	4.32057e+06	8.71314	0.0278659	2.03525
O95433	AHSA1	Activator of 90 kDa heat shock protein ATPase homolog 1	10598	5.26603e+07	4.94635e+07	5.08978e+07	1.97049e+07	1.2013e+07	6.20931e+06	0.000670922	4.03461	2.01243	5.10072e+07	1.60124e+06	924476	3.13924	1.26424e+07	6.76977e+06	3.90853e+06	53.5481	0.00537893	3.17333
A0A7P0TAQ9	DNAJC10	DnaJ homolog subfamily C member 10	54431	6.29861e+07	5.19053e+07	5.89029e+07	6.45862e+07	7.36677e+07	6.16159e+07	0.148152	0.869538	-0.20168	5.79315e+07	5.60394e+06	3.23544e+06	9.6734	6.66233e+07	6.27885e+06	3.62509e+06	9.4244	0.229031	0.829291
P29692	EEF1D	Elongation factor 1-delta	1936	6.65426e+06	1.48445e+07	9.28967e+06	3.57927e+06	3.25921e+06	3.79224e+06	0.0499262	2.89617	1.53415	1.02628e+07	4.18093e+06	2.41386e+06	40.7387	3.54358e+06	268302	154904	7.57151	0.0975481	1.30167
P05362	ICAM1	Intercellular adhesion molecule 1	3383	2.50204e+08	2.79871e+08	2.8364e+08	1.34724e+08	1.54525e+08	1.45411e+08	0.000463444	1.87207	0.904638	2.71238e+08	1.83134e+07	1.05732e+07	6.75177	1.44887e+08	9.91068e+06	5.72193e+06	6.8403	0.00428054	3.334
E9PRY8	EEF1D	Eukaryotic translation elongation factor 1 delta	1936	8.41286e+07	1.14233e+08	8.64029e+07	6.76498e+07	6.84549e+07	7.02469e+07	0.0545287	1.37999	0.464662	9.49214e+07	1.67626e+07	9.6779e+06	17.6595	6.87839e+07	1.32944e+06	767552	1.93278	0.10428	1.26337
P11216	PYGB	Glycogen phosphorylase, brain form	5834	9.79704e+07	1.00782e+08	1.00869e+08	1.50089e+08	1.33516e+08	1.52992e+08	0.00174705	0.686266	-0.54316	9.98739e+07	1.64897e+06	952035	1.65106	1.45532e+08	1.05074e+07	6.06646e+06	7.21999	0.00940513	2.75769
A0A8Q3WKJ4	NUP54	Nucleoporin 54	53371	2.28885e+07	2.10824e+07	1.91131e+07	2.57695e+07	3.08376e+07	2.42863e+07	0.0586125	0.77984	-0.358749	2.1028e+07	1.88828e+06	1.0902e+06	8.97983	2.69645e+07	3.43523e+06	1.98333e+06	12.7398	0.110167	1.23201
P27348	YWHAQ	14-3-3 protein theta	10971	2.91068e+07	3.64912e+07	3.28358e+07	1.92741e+07	2.03592e+07	1.92214e+07	0.0036599	1.67249	0.741997	3.28113e+07	3.69228e+06	2.13174e+06	11.2531	1.96182e+07	642201	370775	3.27349	0.0150373	2.43653
P04792	HSPB1	Heat shock protein beta-1	3315	1.17285e+07	1.3841e+07	1.79273e+07	1.91883e+08	1.80875e+08	1.7409e+08	6.8498e-06	0.0795408	-3.65216	1.44989e+07	3.15138e+06	1.81945e+06	21.7353	1.82283e+08	8.97933e+06	5.18422e+06	4.92604	0.000723344	5.16432
P42345	MTOR	Serine/threonine-protein kinase mTOR	2475	3.82436e+07	2.0677e+07	1.88429e+07	4.07652e+07	3.3913e+07	2.79786e+07	0.313517	0.75751	-0.400664	2.59212e+07	1.07109e+07	6.18394e+06	41.321	3.42189e+07	6.39878e+06	3.69434e+06	18.6995	0.412123	0.503738
Q15031	LARS2	Leucine--tRNA ligase, mitochondrial	23395	3.23882e+07	3.12225e+07	3.0576e+07	3.93517e+07	4.22386e+07	3.81456e+07	0.00301302	0.786619	-0.346263	3.13955e+07	918411	530245	2.92529	3.9912e+07	2.10326e+06	1.21431e+06	5.26974	0.0134587	2.521
A0A590UJS9	DLG1	Discs large MAGUK scaffold protein 1	1739	6.2671e+07	5.755e+07	7.0639e+07	5.91755e+07	5.8466e+07	5.14601e+07	0.184985	1.12867	0.174624	6.362e+07	6.59594e+06	3.80817e+06	10.3677	5.63672e+07	4.26448e+06	2.4621e+06	7.56554	0.270601	0.732863
P30740	SERPINB1	Leukocyte elastase inhibitor	1992	4.43768e+07	3.41307e+07	4.58963e+07	3.11895e+07	2.33853e+07	2.14474e+07	0.0273106	1.63641	0.710538	4.14679e+07	6.39953e+06	3.69477e+06	15.4325	2.53407e+07	5.15705e+06	2.97742e+06	20.3508	0.061537	1.56367
A0A384MDS4	hCG_18987	Epididymis secretory sperm binding protein		8.84074e+07	6.51959e+07	7.41029e+07	5.69543e+07	5.68543e+07	5.11533e+07	0.0408913	1.38036	0.465042	7.59021e+07	1.17099e+07	6.7607e+06	15.4276	5.49873e+07	3.32072e+06	1.91722e+06	6.03908	0.0833878	1.38837
Q9BUF5	TUBB6	Tubulin beta-6 chain	84617	3.95262e+06	3.80663e+06	3.9015e+06	4.0816e+06	4.99931e+06	5.93599e+06	0.105645	0.776508	-0.364927	3.88692e+06	74080.9	42770.6	1.9059	5.00564e+06	927211	535325	18.5233	0.17528	0.976151
A0A024R9D7	DECR1	2,4-dienoyl CoA reductase 1, mitochondrial, isoform CRA_b	1666	1.22793e+08	1.13108e+08	1.14008e+08	2.17078e+08	2.10682e+08	1.75268e+08	0.00321937	0.580254	-0.785244	1.16636e+08	5.35095e+06	3.08937e+06	4.58772	2.01009e+08	2.25208e+07	1.30024e+07	11.2039	0.0139456	2.49223
Q9H583	HEATR1	HEAT repeat-containing protein 1	55127	9.42747e+07	1.10723e+08	1.06513e+08	1.62174e+08	1.64204e+08	1.87302e+08	0.00204373	0.606428	-0.721592	1.03837e+08	8.54442e+06	4.93313e+06	8.2287	1.71227e+08	1.39586e+07	8.059e+06	8.1521	0.0104048	2.68958
Q9Y2T2	AP3M1	AP-3 complex subunit mu-1	26985	1.88713e+07	1.71282e+07	2.20543e+07	3.47599e+07	3.73381e+07	3.13557e+07	0.00256262	0.561157	-0.833523	1.93513e+07	2.49786e+06	1.44214e+06	12.908	3.44846e+07	3.00068e+06	1.73244e+06	8.70152	0.0119737	2.59132
P30040	ERP29	Endoplasmic reticulum resident protein 29	10961	1.45144e+08	2.49545e+08	1.68951e+08	1.78786e+08	1.6053e+08	1.66646e+08	0.580817	1.114	0.155745	1.8788e+08	5.47137e+07	3.1589e+07	29.1216	1.68654e+08	9.29209e+06	5.36479e+06	5.50956	0.663723	0.235961
A8JZZ8	BCS1L	Mitochondrial chaperone BCS1	617	3.18616e+07	2.48092e+07	2.59513e+07	7.17993e+07	1.76106e+07	2.33233e+07	0.593493	0.7329	-0.448312	2.75407e+07	3.78532e+06	2.18546e+06	13.7445	3.75778e+07	2.97741e+07	1.71901e+07	79.2332	0.673525	0.226585
P33176	KIF5B	Kinesin-1 heavy chain	3799	4.05901e+07	5.13387e+07	4.33204e+07	4.54926e+07	3.72371e+07	3.30305e+07	0.253818	1.16836	0.22448	4.50831e+07	5.58691e+06	3.2256e+06	12.3925	3.85867e+07	6.33971e+06	3.66023e+06	16.4298	0.348485	0.595478
H0Y704	ZNF185	Zinc finger protein 185 with LIM domain (Fragment)	7739	10917.5	873818	1.30542e+06	490363	10917.5	466196	0.377776	2.26378	1.17873	730051	659117	380541	90.2836	322492	270102	155944	83.7546	0.47782	0.422766
A0A804CDA6	DCTN1	Dynactin subunit 1	1639	2.86368e+07	4.7608e+07	4.30543e+07	2.20962e+07	1.69205e+07	1.85168e+07	0.0253911	2.07356	1.05211	3.97664e+07	9.90372e+06	5.71792e+06	24.9048	1.91778e+07	2.65044e+06	1.53023e+06	13.8203	0.0582452	1.59532
M0QWZ7	SARS2	serine--tRNA ligase	54938	2.66661e+07	2.27005e+07	2.47542e+07	4.04032e+07	5.09693e+07	5.15092e+07	0.0037804	0.518757	-0.94687	2.47069e+07	1.98325e+06	1.14503e+06	8.02708	4.76272e+07	6.26205e+06	3.61539e+06	13.148	0.0153079	2.42246
P17987	TCP1	T-complex protein 1 subunit alpha	6950	7.19003e+07	6.7034e+07	6.14359e+07	5.3139e+07	5.58088e+07	4.84547e+07	0.0181296	1.27298	0.348209	6.67901e+07	5.23643e+06	3.02325e+06	7.84014	5.24675e+07	3.72274e+06	2.14933e+06	7.09533	0.0455317	1.74161
Q9P2B2	PTGFRN	Prostaglandin F2 receptor negative regulator	5738	5.0867e+07	4.03138e+07	4.70012e+07	7.09867e+07	9.64672e+07	6.36949e+07	0.0407697	0.597806	-0.742252	4.60607e+07	5.33912e+06	3.08254e+06	11.5915	7.70496e+07	1.72069e+07	9.93438e+06	22.3322	0.0833878	1.38966
Q00653	NFKB2	Nuclear factor NF-kappa-B p100 subunit	4791	2.36695e+07	1.9041e+07	2.29233e+07	4.31944e+07	4.22504e+07	3.97989e+07	0.000347422	0.524048	-0.932228	2.18779e+07	2.48501e+06	1.43472e+06	11.3585	4.17479e+07	1.75266e+06	1.0119e+06	4.19819	0.00364239	3.45914
A0A024R7V6	RAB2A	RAB2, member RAS oncogene family, isoform CRA_a	5862	2.01874e+08	1.69132e+08	1.77212e+08	2.46218e+08	2.44255e+08	2.22885e+08	0.0112202	0.768504	-0.379875	1.82739e+08	1.70564e+07	9.84753e+06	9.33374	2.37786e+08	1.2942e+07	7.47208e+06	5.44273	0.0323353	1.95
O43143	DHX15	ATP-dependent RNA helicase DHX15	1665	5.02157e+07	5.34856e+07	5.41845e+07	2.69222e+07	4.13056e+07	4.60446e+07	0.0687094	1.38166	0.466404	5.26286e+07	2.11865e+06	1.2232e+06	4.02566	3.80908e+07	9.95829e+06	5.74942e+06	26.1436	0.124295	1.16298
Q9H488	POFUT1	GDP-fucose protein O-fucosyltransferase 1	23509	3.74062e+07	4.05761e+07	3.7391e+07	4.09201e+07	4.10546e+07	3.68332e+07	0.547324	0.971091	-0.0423221	3.84577e+07	1.83455e+06	1.05918e+06	4.77031	3.96026e+07	2.39936e+06	1.38527e+06	6.05859	0.634827	0.261755
P40121	CAPG	Macrophage-capping protein	822	1.54752e+07	1.48237e+07	1.67668e+07	7.65075e+07	7.69739e+07	6.87804e+07	2.77314e-05	0.211758	-2.23951	1.56886e+07	988985	570991	6.30385	7.40873e+07	4.60177e+06	2.65683e+06	6.21128	0.00107735	4.55703
A0A024RB85	PA2G4	Proliferation-associated 2G4, 38kDa, isoform CRA_a	5036	7.5612e+07	8.99814e+07	8.27459e+07	1.74458e+08	1.63505e+08	1.55135e+08	0.000303717	0.50363	-0.989563	8.27798e+07	7.18473e+06	4.14811e+06	8.67933	1.64366e+08	9.69014e+06	5.5946e+06	5.89546	0.00338082	3.51753
Q15046	KARS1	Lysine--tRNA ligase	3735	2.9356e+07	1.92258e+07	2.57636e+07	4.33252e+07	5.13362e+07	4.78155e+07	0.0038034	0.521806	-0.938414	2.47818e+07	5.13598e+06	2.96526e+06	20.7248	4.74923e+07	4.01526e+06	2.31821e+06	8.45454	0.0153565	2.41983
Q4G0N4	NADK2	NAD kinase 2, mitochondrial	133686	4.25976e+07	4.13718e+07	3.90301e+07	4.16193e+07	4.58276e+07	4.50887e+07	0.129172	0.928048	-0.107729	4.09998e+07	1.81262e+06	1.04651e+06	4.42103	4.41785e+07	2.24693e+06	1.29726e+06	5.08601	0.204833	0.888832
Q02252	ALDH6A1	Methylmalonate-semialdehyde dehydrogenase [acylating], mitochondrial	4329	3.27438e+07	3.34638e+07	3.20467e+07	5.60302e+07	6.334e+07	5.86518e+07	0.000257925	0.551922	-0.857463	3.27514e+07	708600	409110	2.16357	5.93407e+07	3.70326e+06	2.13808e+06	6.24067	0.00308261	3.58851
Q9Y446	PKP3	Plakophilin-3	11187	5.02131e+07	4.81583e+07	4.38297e+07	1.88526e+06	8.87746e+06	1.29111e+07	0.000449612	6.00668	2.58657	4.74004e+07	3.25847e+06	1.88128e+06	6.87435	7.89128e+06	5.57869e+06	3.22086e+06	70.6944	0.00423681	3.34716
P46977	STT3A	Dolichyl-diphosphooligosaccharide--protein glycosyltransferase subunit STT3A	3703	4.2012e+08	3.13331e+08	3.87348e+08	4.006e+08	4.45121e+08	3.77415e+08	0.412324	0.916333	-0.126056	3.736e+08	5.47062e+07	3.15847e+07	14.643	4.07712e+08	3.44086e+07	1.98658e+07	8.43943	0.51263	0.384762
A0A7P0TA16	VRK1	VRK serine/threonine kinase 1	7443	1.06289e+08	1.17667e+08	1.13919e+08	7.85169e+07	7.58224e+07	7.57761e+07	0.00049047	1.46829	0.554133	1.12625e+08	5.79818e+06	3.34758e+06	5.14821	7.67051e+07	1.56921e+06	905982	2.04577	0.0044277	3.30939
Q7Z2W4	ZC3HAV1	Zinc finger CCCH-type antiviral protein 1	56829	1.84278e+07	1.63484e+07	2.73223e+07	5.70559e+07	6.56885e+07	4.14782e+07	0.0122487	0.378136	-1.40302	2.06995e+07	5.82896e+06	3.36535e+06	28.1599	5.47409e+07	1.227e+07	7.0841e+06	22.4147	0.034343	1.91191
O15382	BCAT2	Branched-chain-amino-acid aminotransferase, mitochondrial	587	5.95412e+07	4.42766e+07	5.33729e+07	1.01791e+08	9.57239e+07	9.88074e+07	0.000625003	0.530472	-0.914652	5.23969e+07	7.67893e+06	4.43343e+06	14.6553	9.87741e+07	3.03369e+06	1.7515e+06	3.07134	0.00509856	3.20412
Q96GK7	FAHD2A	Fumarylacetoacetate hydrolase domain-containing protein 2A	51011	1.23349e+07	9.36715e+06	8.31148e+06	3.40725e+07	4.25539e+07	3.27043e+07	0.0013281	0.27452	-1.86502	1.00045e+07	2.08604e+06	1.20438e+06	20.851	3.64436e+07	5.33571e+06	3.08057e+06	14.641	0.00798269	2.87677
O00571	DDX3X	ATP-dependent RNA helicase DDX3X	1654	6.4813e+07	5.76055e+07	6.32568e+07	6.39994e+07	6.8971e+07	6.25703e+07	0.323859	0.949549	-0.074686	6.18918e+07	3.7927e+06	2.18971e+06	6.12795	6.51802e+07	3.35979e+06	1.93977e+06	5.15461	0.422511	0.489644
Q969S9	GFM2	Ribosome-releasing factor 2, mitochondrial	84340	3.77582e+07	3.04546e+07	2.83743e+07	3.64476e+07	3.42026e+07	4.1404e+07	0.220348	0.861967	-0.214296	3.21957e+07	4.92827e+06	2.84534e+06	15.3072	3.73514e+07	3.6848e+06	2.12742e+06	9.86521	0.312305	0.65689
P61026	RAB10	Ras-related protein Rab-10	10890	2.61724e+08	2.28044e+08	2.31087e+08	3.57519e+08	4.07685e+08	3.73959e+08	0.00158212	0.632794	-0.660192	2.40285e+08	1.86289e+07	1.07554e+07	7.75283	3.79721e+08	2.55747e+07	1.47655e+07	6.73512	0.00890237	2.80076
Q92947	GCDH	Glutaryl-CoA dehydrogenase, mitochondrial	2639	3.61058e+07	2.9278e+07	3.27797e+07	3.47402e+07	5.52576e+07	2.88335e+07	0.450466	0.826074	-0.275657	3.27211e+07	3.41427e+06	1.97123e+06	10.4344	3.96104e+07	1.38689e+07	8.00722e+06	35.0133	0.54698	0.346338
G3V0I5	NDUFV1	NADH dehydrogenase [ubiquinone] flavoprotein 1, mitochondrial	4723	1.29972e+08	1.0742e+08	8.16431e+07	7.40479e+07	7.73871e+07	7.02762e+07	0.0830435	1.43896	0.525031	1.06345e+08	2.41822e+07	1.39616e+07	22.7394	7.39037e+07	3.55766e+06	2.05401e+06	4.81391	0.144473	1.08069
Q6ZRP7	QSOX2	Sulfhydryl oxidase 2	169714	7.43481e+07	6.9643e+07	7.47107e+07	9.25485e+07	9.5727e+07	9.61084e+07	0.000383558	0.769037	-0.378874	7.29006e+07	2.82695e+06	1.63214e+06	3.87781	9.47946e+07	1.95455e+06	1.12846e+06	2.06188	0.00391192	3.41617
Q9NSD9	FARSB	Phenylalanine--tRNA ligase beta subunit	10056	6.0018e+07	6.00256e+07	6.30857e+07	4.11464e+07	4.42102e+07	4.81579e+07	0.00189238	1.3716	0.455864	6.10431e+07	1.76895e+06	1.0213e+06	2.89787	4.45049e+07	3.51504e+06	2.02941e+06	7.89811	0.00987357	2.72299
Q96J84	KIRREL1	Kin of IRRE-like protein 1	55243	8.44026e+06	7.04477e+06	9.1766e+06	1.14866e+07	1.17844e+07	9.26604e+06	0.0602554	0.757954	-0.399817	8.22055e+06	1.08276e+06	625134	13.1714	1.08457e+07	1.3761e+06	794494	12.688	0.112445	1.22
Q8NC51	SERBP1	SERPINE1 mRNA-binding protein 1	26135	1.00462e+08	8.78848e+07	9.53054e+07	9.2392e+07	8.341e+07	6.09099e+07	0.194469	1.1983	0.260993	9.45509e+07	6.32264e+06	3.65038e+06	6.68702	7.8904e+07	1.62175e+07	9.36319e+06	20.5535	0.281871	0.71115
P51812	RPS6KA3	Ribosomal protein S6 kinase alpha-3	6197	5.74644e+06	4.03554e+06	4.55695e+06	9.79211e+06	1.08291e+07	7.85749e+06	0.0094531	0.503496	-0.989947	4.77964e+06	876921	506291	18.347	9.49291e+06	1.50824e+06	870785	15.8881	0.0284305	2.02443
Q9Y394	DHRS7	Dehydrogenase/reductase SDR family member 7	51635	1.36968e+08	1.04053e+08	1.26045e+08	5.33069e+07	6.59344e+07	4.51315e+07	0.00408067	2.23314	1.15907	1.22356e+08	1.67648e+07	9.67918e+06	13.7017	5.47909e+07	1.04805e+07	6.05094e+06	19.1282	0.0160132	2.38927
Q8NE86	MCU	Calcium uniporter protein, mitochondrial	90550	4.29268e+07	5.36035e+07	5.1444e+07	7.72326e+07	8.75835e+07	8.77387e+07	0.00185752	0.58591	-0.771249	4.93248e+07	5.64503e+06	3.25916e+06	11.4446	8.4185e+07	6.0214e+06	3.47646e+06	7.15259	0.00979229	2.73107
A0A024R580	CAPN1	Calpain 1, (Mu/I) large subunit, isoform CRA_a	823	4.08314e+07	3.20623e+07	5.12402e+07	1.1917e+07	1.42958e+07	1.10376e+07	0.00676239	3.33242	1.73657	4.1378e+07	9.60065e+06	5.54294e+06	23.2023	1.24168e+07	1.68561e+06	973189	13.5753	0.022413	2.1699
P37802	TAGLN2	Transgelin-2	8407	1.16177e+08	1.45751e+08	1.31013e+08	8.21448e+07	6.92108e+07	5.55071e+07	0.00569949	1.89952	0.925638	1.3098e+08	1.47867e+07	8.53712e+06	11.2893	6.89543e+07	1.33207e+07	7.69069e+06	19.3181	0.0200181	2.24416
O14908	GIPC1	PDZ domain-containing protein GIPC1	10755	4.92852e+07	4.99498e+07	4.81203e+07	2.88044e+07	2.23992e+07	2.13749e+07	0.000473955	2.03029	1.02168	4.91184e+07	926060	534661	1.88536	2.41928e+07	4.02648e+06	2.32469e+06	16.6433	0.00433463	3.32426
G5EA06	MRPS27	Mitochondrial ribosomal protein S27	23107	1.19371e+08	1.36875e+08	9.60274e+07	8.87508e+07	6.50434e+07	8.35748e+07	0.050552	1.48408	0.569564	1.17425e+08	2.04934e+07	1.18319e+07	17.4524	7.9123e+07	1.24649e+07	7.19663e+06	15.7539	0.0982897	1.29626
A0A0G2JS82	AP2A2	AP-2 complex subunit alpha-2 (Fragment)	161	2.32482e+07	1.75341e+07	1.8831e+07	2.25926e+07	2.47292e+07	1.9947e+07	0.313382	0.886195	-0.174304	1.98711e+07	2.99571e+06	1.72958e+06	15.0757	2.24229e+07	2.39557e+06	1.38308e+06	10.6836	0.412041	0.503927
O43264	ZW10	Centromere/kinetochore protein zw10 homolog	9183	2.03526e+07	1.94656e+07	1.60854e+07	3.64025e+07	3.68785e+07	4.68345e+07	0.00418329	0.465416	-1.10341	1.86345e+07	2.25171e+06	1.30002e+06	12.0835	4.00385e+07	5.89036e+06	3.4008e+06	14.7117	0.0163114	2.37848
Q96AG4	LRRC59	Leucine-rich repeat-containing protein 59	55379	2.4957e+08	2.73293e+08	2.74417e+08	1.2217e+08	1.28876e+08	1.22406e+08	7.3054e-05	2.13489	1.09416	2.6576e+08	1.40323e+07	8.10156e+06	5.28008	1.24484e+08	3.80541e+06	2.19705e+06	3.05694	0.00151757	4.13636
Q86UY8	NT5DC3	5'-nucleotidase domain-containing protein 3	51559	5.69866e+07	5.98343e+07	5.45111e+07	4.89062e+07	5.16714e+07	4.75488e+07	0.0168299	1.15666	0.209967	5.71107e+07	2.66374e+06	1.53791e+06	4.66417	4.93754e+07	2.10099e+06	1.213e+06	4.25512	0.0432991	1.77392
A0A024R9D2	MTDH	Metadherin, isoform CRA_a	92140	6.34535e+07	8.09682e+07	6.74348e+07	4.40131e+07	4.68491e+07	5.10322e+07	0.014777	1.49306	0.57827	7.06189e+07	9.1812e+06	5.30077e+06	13.0011	4.72981e+07	3.53104e+06	2.03865e+06	7.4655	0.0393209	1.83041
O94826	TOMM70	Mitochondrial import receptor subunit TOM70	9868	6.02433e+07	7.42965e+07	5.43563e+07	3.01099e+07	2.98524e+07	3.67905e+07	0.00835352	1.95236	0.965218	6.29654e+07	1.0245e+07	5.91494e+06	16.2708	3.22509e+07	3.93345e+06	2.27098e+06	12.1964	0.0259908	2.07813
Q14571	ITPR2	Inositol 1,4,5-trisphosphate receptor type 2	3709	4.79133e+07	4.51593e+07	4.73012e+07	3.17251e+07	3.87446e+07	3.34538e+07	0.00588163	1.35074	0.433752	4.67913e+07	1.44608e+06	834895	3.09049	3.46412e+07	3.65732e+06	2.11155e+06	10.5577	0.0204521	2.2305
Q8NFQ8	TOR1AIP2	Torsin-1A-interacting protein 2	163590	5.8168e+07	5.54507e+07	4.66603e+07	3.26926e+07	2.75043e+07	2.16524e+07	0.00517385	1.95822	0.969544	5.34263e+07	6.01498e+06	3.47275e+06	11.2585	2.72831e+07	5.52341e+06	3.18894e+06	20.2448	0.0188226	2.28619
A0A1W2PNP0	PIGT	Phosphatidylinositol glycan anchor biosynthesis class T (Fragment)	51604	6.8711e+07	4.07506e+07	4.53348e+07	5.96092e+07	8.01069e+07	7.86663e+07	0.123479	0.708832	-0.496484	5.15988e+07	1.49958e+07	8.65784e+06	29.0623	7.27941e+07	1.14412e+07	6.60557e+06	15.7172	0.197821	0.908408
O43399	TPD52L2	Tumor protein D54	7165	5.95847e+07	1.10773e+08	6.88054e+07	5.08387e+07	3.44648e+07	3.63644e+07	0.077471	1.96571	0.975049	7.97212e+07	2.72843e+07	1.57526e+07	34.2247	4.0556e+07	8.95566e+06	5.17055e+06	22.0822	0.136607	1.11086
A4D1E9	GTPBP10	GTP-binding protein 10	85865	2.43739e+07	2.14173e+07	2.40968e+07	2.44416e+07	2.00042e+07	2.02659e+07	0.372319	1.07999	0.111016	2.3296e+07	1.6329e+06	942756	7.00937	2.15706e+07	2.4898e+06	1.43749e+06	11.5426	0.472523	0.429085
Q96KA5	CLPTM1L	Lipid scramblase CLPTM1L	81037	5.51022e+07	2.95794e+07	3.00403e+07	6.59293e+07	3.39691e+07	4.7953e+07	0.427448	0.775927	-0.366007	3.82406e+07	1.46043e+07	8.43182e+06	38.1906	4.92838e+07	1.60216e+07	9.25008e+06	32.5089	0.52554	0.369117
P54709	ATP1B3	Sodium/potassium-transporting ATPase subunit beta-3	483	9.17093e+07	5.6135e+07	7.14253e+07	1.01995e+08	1.32106e+08	1.1332e+08	0.0343314	0.631135	-0.66398	7.30898e+07	1.78454e+07	1.03031e+07	24.4158	1.15807e+08	1.5209e+07	8.78093e+06	13.1331	0.0728897	1.46431
Q16658	FSCN1	Fascin	6624	7.36747e+07	6.09523e+07	6.57908e+07	1.33766e+08	1.14969e+08	1.06702e+08	0.00424347	0.563863	-0.826583	6.68059e+07	6.42163e+06	3.70753e+06	9.61236	1.18479e+08	1.38692e+07	8.00737e+06	11.706	0.0164556	2.37228
Q14534	SQLE	Squalene monooxygenase	6713	3.70831e+07	2.62692e+07	3.42086e+07	1.03695e+07	1.32505e+07	1.39323e+07	0.00423151	2.598	1.3774	3.25203e+07	5.60116e+06	3.23383e+06	17.2236	1.25175e+07	1.89114e+06	1.09185e+06	15.108	0.016432	2.3735
O60610	DIAPH1	Protein diaphanous homolog 1	1729	1.73491e+08	1.85498e+08	1.47428e+08	1.16786e+08	8.22204e+07	9.13871e+07	0.00919919	1.7439	0.802319	1.68806e+08	1.94626e+07	1.12367e+07	11.5296	9.67977e+07	1.79065e+07	1.03383e+07	18.4989	0.0278461	2.03625
P11117	ACP2	Lysosomal acid phosphatase	53	9.7785e+07	6.91575e+07	7.65131e+07	2.74337e+07	3.03489e+07	2.84758e+07	0.00370999	2.8224	1.49692	8.11519e+07	1.48668e+07	8.58336e+06	18.3198	2.87528e+07	1.47722e+06	852874	5.13766	0.0151656	2.43063
Q96I59	NARS2	Probable asparagine--tRNA ligase, mitochondrial	79731	4.09123e+07	2.99904e+07	3.84069e+07	1.57657e+07	1.61318e+07	1.79196e+07	0.00416668	2.19423	1.13371	3.64366e+07	5.72134e+06	3.30322e+06	15.7022	1.66057e+07	1.15249e+06	665391	6.94034	0.0162707	2.38021
P15531	NME1	Nucleoside diphosphate kinase A	4830	2.14301e+07	2.31875e+07	2.22513e+07	2.0015e+07	1.31211e+07	1.22496e+07	0.0461511	1.47335	0.559097	2.22896e+07	879363	507700	3.94517	1.51286e+07	4.25413e+06	2.45612e+06	28.1198	0.091842	1.33582
P27694	RPA1	Replication protein A 70 kDa DNA-binding subunit	6117	3.59682e+07	3.94735e+07	4.00529e+07	4.36318e+07	4.42587e+07	3.89886e+07	0.144378	0.910273	-0.135628	3.84982e+07	2.21011e+06	1.276e+06	5.7408	4.2293e+07	2.87885e+06	1.66211e+06	6.80691	0.224294	0.840498
P54920	NAPA	Alpha-soluble NSF attachment protein	8775	5.1748e+07	7.1667e+07	7.38914e+07	3.10102e+07	2.97437e+07	2.50239e+07	0.00692187	2.3002	1.20176	6.57688e+07	1.21932e+07	7.03974e+06	18.5395	2.85926e+07	3.15477e+06	1.82141e+06	11.0335	0.0227868	2.15978
P62937	PPIA	Peptidyl-prolyl cis-trans isomerase A	5478	3.54056e+08	3.01823e+08	3.1814e+08	3.75611e+08	3.62151e+08	3.57657e+08	0.0685045	0.889174	-0.169462	3.24673e+08	2.6722e+07	1.54279e+07	8.23042	3.6514e+08	9.34244e+06	5.39386e+06	2.55859	0.124005	1.16428
P31943	HNRNPH1	Heterogeneous nuclear ribonucleoprotein H	3187	4.68774e+07	4.07579e+07	4.84645e+07	4.12068e+07	3.53588e+07	4.24169e+07	0.149588	1.14386	0.193917	4.53666e+07	4.06941e+06	2.34948e+06	8.97006	3.96608e+07	3.77446e+06	2.17919e+06	9.51685	0.230848	0.825103
Q6NZI2	CAVIN1	Caveolae-associated protein 1	284119	1.01376e+08	1.08152e+08	1.07785e+08	3.14682e+07	2.84833e+07	2.82751e+07	6.10968e-06	3.59656	1.84662	1.05771e+08	3.8106e+06	2.20005e+06	3.60269	2.94089e+07	1.78648e+06	1.03142e+06	6.07463	0.000723344	5.21398
A0A024QZM6	SEC24C	SEC24 related gene family, member C (S. cerevisiae), isoform CRA_a	9632	5.13144e+07	4.90665e+07	5.14981e+07	4.76492e+07	4.31028e+07	4.43236e+07	0.0233003	1.1244	0.169156	5.06263e+07	1.35397e+06	781714	2.67443	4.50252e+07	2.35301e+06	1.35851e+06	5.22599	0.0547527	1.63264
P18124	RPL7	Large ribosomal subunit protein uL30	6129	2.29017e+08	2.45827e+08	2.5149e+08	1.71819e+08	1.68615e+08	1.56361e+08	0.000744628	1.46204	0.547982	2.42111e+08	1.1688e+07	6.74805e+06	4.82751	1.65598e+08	8.1589e+06	4.71054e+06	4.92692	0.00571411	3.12806
A0A2X0U2H5	DOCK1	DOCK1 (Fragment)	1793	6.10011e+06	3.86225e+06	4.11668e+06	2.11217e+07	2.07802e+07	2.31465e+07	7.68787e-05	0.216439	-2.20796	4.69302e+06	1.2252e+06	707372	26.107	2.16828e+07	1.27907e+06	738469	5.89898	0.00156788	4.11419
Q9H3Z4	DNAJC5	DnaJ homolog subfamily C member 5	80331	4.86731e+07	5.79031e+07	4.95621e+07	3.72292e+07	3.15531e+07	3.07644e+07	0.00619096	1.56849	0.64938	5.20461e+07	5.09174e+06	2.93972e+06	9.78312	3.31822e+07	3.52691e+06	2.03626e+06	10.6289	0.0211461	2.20824
A0A8I5KW59	ERP44	Endoplasmic reticulum protein 44	23071	6.51452e+07	8.2354e+07	6.187e+07	8.56732e+07	7.03254e+07	8.04297e+07	0.311214	0.885551	-0.175353	6.97898e+07	1.10035e+07	6.35289e+06	15.7667	7.88094e+07	7.80111e+06	4.50397e+06	9.8987	0.40977	0.506941
V9HWD3	ERLEC1	Endoplasmic reticulum lectin	27248	5.57425e+07	5.69052e+07	5.85082e+07	2.26317e+07	3.4124e+07	2.75074e+07	0.00107171	2.03121	1.02234	5.7052e+07	1.3887e+06	801766	2.4341	2.80877e+07	5.76806e+06	3.33019e+06	20.5359	0.00696359	2.96992
Q5TZP7	APEX1	DNA-(apurinic or apyrimidinic site) endonuclease	328	5.74741e+07	8.31361e+07	6.6966e+07	4.15983e+07	4.1343e+07	4.11972e+07	0.0206128	1.67214	0.741692	6.91921e+07	1.2975e+07	7.49112e+06	18.7521	4.13795e+07	203054	117233	0.490711	0.0501237	1.68586
P43246	MSH2	DNA mismatch repair protein Msh2	4436	1.93347e+08	2.87e+08	2.22217e+08	7.52256e+08	7.05193e+08	6.13989e+08	0.000747857	0.339168	-1.55993	2.34188e+08	4.79606e+07	2.76901e+07	20.4795	6.90479e+08	7.02981e+07	4.05867e+07	10.1811	0.00571411	3.12618
Q5M7Z5	GRHPR	GRHPR protein (Fragment)	9380	3.69552e+07	3.47396e+07	4.7924e+07	3.0149e+07	3.87342e+07	5.19693e+07	0.959134	0.989791	-0.0148035	3.98729e+07	7.05989e+06	4.07603e+06	17.706	4.02842e+07	1.09924e+07	6.34648e+06	27.2872	0.971125	0.0181208
A0A8Z5AA41	LSR	Lipolysis stimulated lipoprotein receptor	51599	2.93145e+07	2.83065e+07	3.2805e+07	5.40197e+06	4.95779e+06	3.84299e+06	6.05459e-05	6.36679	2.67057	3.0142e+07	2.36067e+06	1.36293e+06	7.83182	4.73425e+06	803174	463713	16.9652	0.001439	4.21792
Q9Y2S7	POLDIP2	Polymerase delta-interacting protein 2	26073	7.77179e+07	5.78659e+07	7.26972e+07	4.78359e+07	5.06155e+07	4.97325e+07	0.0291043	1.40556	0.491142	6.9427e+07	1.03221e+07	5.95948e+06	14.8676	4.93946e+07	1.42027e+06	819994	2.87536	0.0647432	1.53604
O15144	ARPC2	Actin-related protein 2/3 complex subunit 2	10109	8.73671e+07	6.48338e+07	7.74784e+07	1.23235e+08	1.35811e+08	1.29172e+08	0.0021009	0.591625	-0.757244	7.65597e+07	1.12947e+07	6.52099e+06	14.7528	1.29406e+08	6.29121e+06	3.63223e+06	4.86162	0.0105955	2.67759
P17858	PFKL	ATP-dependent 6-phosphofructokinase, liver type	5211	1.26107e+07	7.9034e+06	9.82286e+06	2.31032e+07	2.39255e+07	2.29005e+07	0.000710003	0.433824	-1.20482	1.01123e+07	2.36699e+06	1.36658e+06	23.4069	2.33097e+07	542776	313372	2.32854	0.00561174	3.14874
D3DSM4	COL18A1	Collagen, type XVIII, alpha 1, isoform CRA_d	80781	1.14481e+07	1.31915e+07	1.17987e+07	2.92501e+07	2.88766e+07	2.72316e+07	3.7229e-05	0.426887	-1.22807	1.21461e+07	922164	532411	7.59226	2.84528e+07	1.07393e+06	620033	3.77443	0.0012501	4.42912
Q9HBH5	RDH14	Retinol dehydrogenase 14	57665	4.70538e+07	4.30862e+07	4.04131e+07	3.2517e+07	2.64577e+07	2.93879e+07	0.00569131	1.47747	0.563129	4.35177e+07	3.3413e+06	1.9291e+06	7.67803	2.94542e+07	3.03016e+06	1.74947e+06	10.2877	0.0200019	2.24479
P82933	MRPS9	Small ribosomal subunit protein uS9m	64965	4.06962e+07	4.14591e+07	4.27969e+07	4.44196e+07	3.22022e+07	4.41251e+07	0.747935	1.03483	0.0493892	4.16507e+07	1.06342e+06	613965	2.55318	4.0249e+07	6.97026e+06	4.02428e+06	17.3179	0.807684	0.126136
Q3ZCQ8	TIMM50	Mitochondrial import inner membrane translocase subunit TIM50	92609	6.44746e+07	6.66401e+07	6.27471e+07	1.39619e+08	1.52092e+08	1.53686e+08	5.27179e-05	0.435256	-1.20006	6.46206e+07	1.95062e+06	1.12619e+06	3.01857	1.48466e+08	7.70278e+06	4.4472e+06	5.18826	0.00137341	4.27804
P61160	ACTR2	Actin-related protein 2	10097	7.76535e+07	6.03491e+07	6.49697e+07	1.08723e+08	1.02274e+08	9.27563e+07	0.00842757	0.668215	-0.581615	6.76574e+07	8.95981e+06	5.17295e+06	13.2429	1.01251e+08	8.03215e+06	4.63736e+06	7.93291	0.0261629	2.0743
A0A024R1K7	YWHAH	Tyrosine 3-monooxygenase/tryptophan 5-monooxygenase activation protein, eta polypeptide, isoform CRA_b	7533	2.99664e+07	3.1643e+07	2.47862e+07	1.81541e+07	1.57076e+07	1.55255e+07	0.00522614	1.74935	0.806821	2.87985e+07	3.57447e+06	2.06372e+06	12.412	1.64624e+07	1.46788e+06	847482	8.91658	0.0189757	2.28182
P32969	RPL9	Large ribosomal subunit protein uL6	6133	9.34249e+07	9.30554e+07	8.64286e+07	8.50852e+07	7.5519e+07	7.47495e+07	0.0359261	1.15957	0.213588	9.09696e+07	3.937e+06	2.27303e+06	4.32782	7.84512e+07	5.75807e+06	3.32443e+06	7.33968	0.0755002	1.44459
Q05707	COL14A1	Collagen alpha-1(XIV) chain	7373	2.41361e+07	1.0815e+07	9.26461e+06	3.5951e+07	3.76102e+07	2.90143e+07	0.0227704	0.431054	-1.21406	1.47386e+07	8.17532e+06	4.72002e+06	55.469	3.41919e+07	4.55999e+06	2.63271e+06	13.3365	0.0538215	1.64263
P26196	DDX6	Probable ATP-dependent RNA helicase DDX6	1656	5.64987e+07	3.19518e+07	4.57519e+07	2.50018e+07	2.2917e+07	2.2697e+07	0.04124	1.90046	0.926349	4.47342e+07	1.23051e+07	7.10434e+06	27.5071	2.35386e+07	1.27191e+06	734337	5.40351	0.0837997	1.38468
Q9NVV4	MTPAP	Poly(A) RNA polymerase, mitochondrial	55149	2.74411e+07	2.80222e+07	2.53783e+07	2.26384e+07	2.17915e+07	1.65253e+07	0.0330063	1.32625	0.407348	2.69472e+07	1.38941e+06	802179	5.15606	2.03184e+07	3.31208e+06	1.91223e+06	16.3009	0.0707206	1.4814
P61981	YWHAG	14-3-3 protein gamma	7532	1.28194e+08	1.31215e+08	1.11808e+08	6.67879e+07	4.66506e+07	5.30124e+07	0.00128514	2.23019	1.15717	1.23739e+08	1.04422e+07	6.02883e+06	8.43891	5.54836e+07	1.02936e+07	5.943e+06	18.5525	0.00782282	2.89105
G3V4C1	HNRNPC	Heterogeneous nuclear ribonucleoprotein C	3183	7.675e+07	7.752e+07	6.84776e+07	1.30152e+08	1.19572e+08	1.27414e+08	0.000277482	0.590626	-0.759684	7.42492e+07	5.01319e+06	2.89436e+06	6.75184	1.25713e+08	5.49114e+06	3.17031e+06	4.368	0.00322364	3.55676
Q92945	KHSRP	Far upstream element-binding protein 2	8570	2.48846e+07	2.28516e+07	2.31235e+07	3.61246e+07	3.15683e+07	2.61308e+07	0.0608328	0.755243	-0.404987	2.36199e+07	1.10369e+06	637217	4.67272	3.12746e+07	5.00334e+06	2.88868e+06	15.9981	0.113123	1.21586
A0A3B3IRT8	SSR1	Translocon-associated protein subunit alpha	6745	1.62325e+08	1.19213e+08	1.29923e+08	1.02065e+08	1.40637e+08	1.537e+08	0.816019	1.03799	0.0537929	1.37154e+08	2.24468e+07	1.29597e+07	16.3662	1.32134e+08	2.68473e+07	1.55003e+07	20.3183	0.864765	0.0882997
E9PIE4	MTCH2	Mitochondrial carrier 2 (Fragment)	23788	1.36653e+07	1.02344e+07	1.60125e+07	4.48118e+06	2.45798e+06	2.76375e+06	0.00493023	4.11342	2.04034	1.33041e+07	2.9059e+06	1.67772e+06	21.8422	3.2343e+06	1.0906e+06	629655	33.7196	0.0181251	2.30713
Q68E05	TPD52L2	Tumor protein D52-like 2, isoform CRA_f	7165	965536	390257	491846	1.52285e+06	1.37831e+06	1.2463e+06	0.0169191	0.445487	-1.16654	615880	307042	177271	49.8542	1.38249e+06	138321	79859.9	10.0053	0.0434684	1.77162
Q8IWA4	MFN1	Mitofusin-1	55669	6.59442e+07	9.07535e+07	6.96243e+07	9.41602e+07	6.38086e+07	7.51414e+07	0.856723	0.97088	-0.0426356	7.54407e+07	1.33884e+07	7.72978e+06	17.7469	7.77034e+07	1.53371e+07	8.85489e+06	19.738	0.896511	0.0671594
Q9BVJ8	HEXA	beta-N-acetylhexosaminidase (Fragment)	3073	8.01091e+07	6.68316e+07	7.6867e+07	6.10233e+07	5.99651e+07	5.0072e+07	0.0295228	1.30835	0.387754	7.46026e+07	6.92235e+06	3.99662e+06	9.27898	5.70201e+07	6.04048e+06	3.48747e+06	10.5936	0.0654137	1.52984
Q8NE71	ABCF1	ATP-binding cassette sub-family F member 1	23	2.57118e+07	2.82542e+07	2.88828e+07	3.5059e+07	3.29374e+07	3.4281e+07	0.00489981	0.81004	-0.303934	2.76163e+07	1.67901e+06	969377	6.07979	3.40924e+07	1.07331e+06	619678	3.14824	0.0180608	2.30982
O95479	H6PD	GDH/6PGL endoplasmic bifunctional protein	9563	2.4636e+07	2.79021e+07	2.70982e+07	4.47217e+07	3.82599e+07	4.13037e+07	0.00212745	0.640754	-0.642158	2.65454e+07	1.70175e+06	982506	6.41071	4.14284e+07	3.23274e+06	1.86642e+06	7.80319	0.0106716	2.67214
A0A024RC95	ALDH1A3	Aldehyde dehydrogenase 1 family, member A3, isoform CRA_a	220	5.21432e+07	4.97296e+07	5.33791e+07	2.08161e+07	2.13966e+07	1.99403e+07	1.12984e-05	2.4979	1.32072	5.17507e+07	1.85617e+06	1.07166e+06	3.58676	2.07177e+07	733122	423268	3.53863	0.000723344	4.94698
Q9P015	MRPL15	Large ribosomal subunit protein uL15m	29088	5.87151e+07	6.09521e+07	6.01189e+07	3.91388e+07	4.19968e+07	4.83351e+07	0.00387942	1.38862	0.473656	5.99287e+07	1.13055e+06	652724	1.88649	4.31569e+07	4.70666e+06	2.71739e+06	10.9059	0.0155177	2.41123
Q15417	CNN3	Calponin-3	1266	4.35239e+08	5.05442e+08	4.06703e+08	4.75237e+08	3.78958e+08	3.42641e+08	0.365862	1.12579	0.170934	4.49128e+08	5.08136e+07	2.93372e+07	11.3138	3.98945e+08	6.85205e+07	3.95603e+07	17.1754	0.466496	0.436683
Q8NBU5	ATAD1	Outer mitochondrial transmembrane helix translocase	84896	4.28787e+07	3.8863e+07	4.38118e+07	2.38878e+07	2.85311e+07	2.7523e+07	0.00183636	1.57056	0.651278	4.18512e+07	2.62952e+06	1.51815e+06	6.28302	2.66473e+07	2.4424e+06	1.41012e+06	9.16567	0.0097134	2.73604
Q8N3R9	PALS1	Protein PALS1	64398	2.72516e+07	2.61441e+07	2.74724e+07	6.61148e+06	9.78906e+06	6.60935e+06	7.06962e-05	3.51449	1.81332	2.6956e+07	711784	410949	2.64054	7.66996e+06	1.83519e+06	1.05955e+06	23.927	0.00151757	4.1506
P09525	ANXA4	Annexin A4	307	9.4943e+07	1.22969e+08	9.85978e+07	2.28195e+08	1.80412e+08	1.76796e+08	0.0087803	0.54067	-0.887181	1.05503e+08	1.52358e+07	8.79638e+06	14.4411	1.95134e+08	2.86885e+07	1.65633e+07	14.7019	0.0268969	2.05649
Q96AQ6	PBXIP1	Pre-B-cell leukemia transcription factor-interacting protein 1	57326	3.39467e+07	4.09296e+07	3.40019e+07	5.17146e+07	4.92893e+07	5.418e+07	0.00472323	0.701607	-0.511265	3.62927e+07	4.01575e+06	2.3185e+06	11.0649	5.1728e+07	2.44534e+06	1.41182e+06	4.72731	0.0175619	2.32576
A0A140TA36	VARS2	valine--tRNA ligase	57176	9.85723e+06	7.09044e+06	1.08483e+07	1.3441e+06	4.16299e+06	1.45672e+06	0.00879729	3.99149	1.99693	9.26532e+06	1.94759e+06	1.12444e+06	21.0203	2.32127e+06	1.59597e+06	921433	68.7542	0.0269218	2.05565
Q92896	GLG1	Golgi apparatus protein 1	2734	2.80993e+07	2.57826e+07	2.93924e+07	6.57036e+07	7.05328e+07	6.95617e+07	2.3038e-05	0.40464	-1.30529	2.77581e+07	1.82893e+06	1.05593e+06	6.58883	6.85994e+07	2.55438e+06	1.47477e+06	3.72362	0.00101367	4.63756
P49916	LIG3	DNA ligase 3	3980	3.09724e+07	3.30714e+07	3.49936e+07	1.44292e+07	1.5995e+07	1.34336e+07	0.000183145	2.25815	1.17514	3.30125e+07	2.01124e+06	1.16119e+06	6.09238	1.46193e+07	1.29125e+06	745501	8.83251	0.00249613	3.73721
Q6JQN1	ACAD10	Acyl-CoA dehydrogenase family member 10	80724	5.90693e+06	4.55786e+06	3.28375e+06	7.33818e+06	6.9309e+06	6.58908e+06	0.0396041	0.659144	-0.601334	4.58284e+06	1.31177e+06	757352	28.6235	6.95272e+06	375023	216520	5.3939	0.0813931	1.40226
Q9Y2Q3	GSTK1	Glutathione S-transferase kappa 1	373156	2.44809e+07	2.14534e+07	2.39051e+07	5.06279e+07	4.23996e+07	4.36572e+07	0.0012134	0.510952	-0.96874	2.32798e+07	1.60769e+06	928203	6.90597	4.55616e+07	4.43242e+06	2.55906e+06	9.72842	0.00751714	2.916
A0A0C4DFM1	TM9SF4	Transmembrane 9 superfamily member	9777	4.93584e+07	4.92568e+07	4.89989e+07	8.31854e+07	8.79634e+07	8.42321e+07	1.59298e-05	0.578015	-0.79082	4.92047e+07	185350	107012	0.376691	8.5127e+07	2.51155e+06	1.45005e+06	2.95036	0.000839773	4.79779
A0A024R8U8	CANT1	Calcium activated nucleotidase 1, isoform CRA_b	124583	2.98512e+07	2.2049e+07	2.43792e+07	2.77966e+07	3.18086e+07	2.75626e+07	0.248843	0.875087	-0.192502	2.54265e+07	4.00514e+06	2.31237e+06	15.7519	2.90559e+07	2.38678e+06	1.37801e+06	8.21442	0.343111	0.604075
Q14258	TRIM25	E3 ubiquitin/ISG15 ligase TRIM25	7706	5.09428e+07	4.81494e+07	4.32107e+07	3.85439e+07	3.7564e+07	2.86393e+07	0.0320321	1.35854	0.442053	4.74343e+07	3.91535e+06	2.26053e+06	8.25427	3.49157e+07	5.45762e+06	3.15096e+06	15.6308	0.069137	1.49441
Q7KZN9	COX15	Cytochrome c oxidase assembly protein COX15 homolog	1355	3.97649e+07	3.18514e+07	3.44493e+07	3.42417e+07	3.49901e+07	3.71708e+07	0.966163	0.996832	-0.00457716	3.53552e+07	4.03378e+06	2.3289e+06	11.4093	3.54675e+07	1.52175e+06	878582	4.29054	0.975767	0.0149497
P30530	AXL	Tyrosine-protein kinase receptor UFO	558	2.10508e+07	2.23604e+07	2.26254e+07	3.98099e+07	3.39925e+07	3.301e+07	0.00335445	0.618249	-0.693741	2.20122e+07	843054	486737	3.82994	3.56041e+07	3.67525e+06	2.12191e+06	10.3225	0.0142535	2.47438
Q14690	PDCD11	Protein RRP5 homolog	22984	1.27612e+07	1.47157e+07	1.62175e+07	6.33075e+07	4.64633e+07	4.6921e+07	0.00259552	0.278855	-1.84241	1.45648e+07	1.73311e+06	1.00061e+06	11.8993	5.22306e+07	9.59557e+06	5.54001e+06	18.3716	0.0120836	2.58578
P16278	GLB1	Beta-galactosidase	2720	1.18256e+08	1.01184e+08	1.20336e+08	1.47643e+08	1.6967e+08	1.76803e+08	0.0085111	0.687645	-0.540264	1.13259e+08	1.05089e+07	6.06733e+06	9.2787	1.64705e+08	1.52007e+07	8.77616e+06	9.22907	0.0263053	2.07001
Q01970	PLCB3	1-phosphatidylinositol 4,5-bisphosphate phosphodiesterase beta-3	5331	1.43115e+07	1.40437e+07	1.36369e+07	8.5885e+07	7.37039e+07	5.99026e+07	0.00140178	0.191316	-2.38597	1.39974e+07	339692	196121	2.42683	7.31638e+07	1.29996e+07	7.50532e+06	17.7678	0.00823564	2.85332
P54802	NAGLU	Alpha-N-acetylglucosaminidase	4669	6.97471e+06	5.96008e+06	6.17444e+06	8.99003e+06	7.41618e+06	9.21154e+06	0.0280751	0.745937	-0.422874	6.36974e+06	534768	308749	8.39545	8.53925e+06	978894	565165	11.4635	0.0629802	1.55168
Q8TEW0	PARD3	Partitioning defective 3 homolog	56288	2.10821e+07	1.57447e+07	1.68082e+07	1.32087e+07	1.53963e+07	1.4325e+07	0.110923	1.24936	0.321189	1.78783e+07	2.82504e+06	1.63104e+06	15.8015	1.431e+07	1.0939e+06	631566	7.64433	0.181536	0.954979
Q9UIG0	BAZ1B	Tyrosine-protein kinase BAZ1B	9031	1.42956e+07	1.34172e+07	1.59628e+07	1.42209e+07	1.32545e+07	8.29111e+06	0.254384	1.22113	0.28822	1.45585e+07	1.29297e+06	746496	8.88117	1.19222e+07	3.18148e+06	1.83683e+06	26.6854	0.34892	0.59451
P67809	YBX1	Y-box-binding protein 1	4904	1.69617e+08	1.54142e+08	1.57843e+08	2.24836e+08	2.25863e+08	2.11835e+08	0.000746885	0.726908	-0.460155	1.60534e+08	8.08057e+06	4.66532e+06	5.03355	2.20845e+08	7.81936e+06	4.51451e+06	3.54065	0.00571411	3.12675
Q9HAV7	GRPEL1	GrpE protein homolog 1, mitochondrial	80273	4.86759e+07	6.71783e+07	4.71837e+07	6.11024e+07	5.36596e+07	6.78278e+07	0.440709	0.892919	-0.163399	5.4346e+07	1.11382e+07	6.43062e+06	20.4949	6.08633e+07	7.08713e+06	4.09176e+06	11.6444	0.538409	0.355848
E9PHA2	NCAPH	Condensin complex subunit 2	23397	2.24765e+07	2.51309e+07	2.77276e+07	4.14644e+07	3.10939e+07	3.16465e+07	0.0597211	0.72295	-0.468032	2.51116e+07	2.62561e+06	1.5159e+06	10.4558	3.47349e+07	5.83446e+06	3.36852e+06	16.7971	0.111618	1.22387
P24539	ATP5PB	ATP synthase F(0) complex subunit B1, mitochondrial	515	5.67495e+07	6.79345e+07	5.53146e+07	6.76697e+07	5.51371e+07	5.93819e+07	0.899497	0.987979	-0.0174473	5.99996e+07	6.90923e+06	3.98905e+06	11.5155	6.07296e+07	6.37405e+06	3.68006e+06	10.4958	0.927207	0.0460002
Q4QQP8	PTGFRN	PTGFRN protein (Fragment)	5738	1.32688e+06	555565	865359	1.52556e+06	2.27419e+06	2.74426e+06	0.0393534	0.419895	-1.2519	915933	388135	224090	42.3759	2.18134e+06	614636	354860	28.177	0.0809608	1.40502
Q6IQ30	PABPC4	Polyadenylate-binding protein	8761	3.0554e+07	3.0929e+07	2.94147e+07	2.279e+07	2.78846e+07	3.28186e+07	0.447095	1.08868	0.122586	3.02992e+07	788623	455312	2.60278	2.78311e+07	5.01447e+06	2.89511e+06	18.0175	0.544187	0.349601
Q92520	FAM3C	Protein FAM3C	10447	1.83842e+08	1.91354e+08	1.84645e+08	2.24703e+08	2.17134e+08	1.91409e+08	0.0773926	0.884079	-0.177752	1.86613e+08	4.12476e+06	2.38143e+06	2.21033	2.11082e+08	1.74531e+07	1.00765e+07	8.26837	0.136539	1.1113
P51648	ALDH3A2	Aldehyde dehydrogenase family 3 member A2	224	5.23625e+07	5.77875e+07	6.14171e+07	3.98544e+07	4.34882e+07	4.77688e+07	0.0180204	1.30856	0.38798	5.7189e+07	4.5569e+06	2.63093e+06	7.96814	4.37038e+07	3.9616e+06	2.28723e+06	9.06466	0.0453799	1.74424
B7ZVZ1	SEPTIN8	Septin	23176	5.22319e+06	9.92022e+06	7.12974e+06	1.90711e+07	2.39171e+07	2.43303e+07	0.00229117	0.330863	-1.59569	7.42439e+06	2.36234e+06	1.3639e+06	31.8186	2.24395e+07	2.92442e+06	1.68841e+06	13.0325	0.0111525	2.63994
V9HW92	PDLIM1	Epididymis secretory protein Li 112	9124	2.84303e+07	3.02015e+07	3.40187e+07	7.83288e+06	1.09396e+07	7.03858e+06	0.000394283	3.58957	1.84381	3.08835e+07	2.85594e+06	1.64888e+06	9.24745	8.60368e+06	2.06156e+06	1.19024e+06	23.9614	0.00394142	3.40419
Q9NTI5	PDS5B	Sister chromatid cohesion protein PDS5 homolog B	23047	1.04453e+07	9.28495e+06	1.2363e+07	2.68369e+07	2.32033e+07	2.6853e+07	0.00058612	0.417374	-1.26059	1.06978e+07	1.55446e+06	897470	14.5308	2.56311e+07	2.10252e+06	1.21389e+06	8.20303	0.00494749	3.23201
H7C3M8	SLMAP	Sarcolemma associated protein	7871	1.29089e+08	3.81242e+07	4.77826e+07	1.45588e+08	1.3848e+08	1.32584e+08	0.0819735	0.516008	-0.954535	7.16652e+07	4.99642e+07	2.88468e+07	69.7189	1.38884e+08	6.51162e+06	3.75949e+06	4.68854	0.143012	1.08633
X6RLX0	ERC1	ELKS/RAB6-interacting/CAST family member 1	23085	1.16159e+07	1.8295e+07	1.68039e+07	3.20263e+07	1.72262e+07	1.64271e+07	0.311428	0.711253	-0.491566	1.55716e+07	3.50593e+06	2.02415e+06	22.5149	2.18932e+07	8.78457e+06	5.07178e+06	40.1247	0.409956	0.506642
A0A140VJL0	HIBCH	3-hydroxyisobutyryl-CoA hydrolase	26275	5.75688e+07	4.44175e+07	5.20277e+07	5.9703e+07	6.47944e+07	4.99808e+07	0.303357	0.882712	-0.179986	5.1338e+07	6.60269e+06	3.81206e+06	12.8612	5.81594e+07	7.52645e+06	4.3454e+06	12.9411	0.401269	0.518046
Q9H2G2	SLK	STE20-like serine/threonine-protein kinase	9748	5.60265e+07	6.13009e+07	5.7218e+07	1.78218e+08	1.23083e+08	1.09274e+08	0.0203852	0.425124	-1.23404	5.81818e+07	2.76613e+06	1.59702e+06	4.75428	1.36858e+08	3.64782e+07	2.10607e+07	26.654	0.0497571	1.69068
P49959	MRE11	Double-strand break repair protein MRE11	4361	6.75588e+07	4.86945e+07	6.14522e+07	7.40124e+07	7.98734e+07	8.15698e+07	0.0328141	0.75473	-0.405967	5.92352e+07	9.62561e+06	5.55735e+06	16.2498	7.84852e+07	3.96533e+06	2.28938e+06	5.05232	0.0704168	1.48394
A0A8Q3SI22	C3	Complement C3 (Fragment)	718	1.19946e+06	2.35684e+06	2.62544e+06	5.05573e+06	1.4404e+06	1.67595e+06	0.622904	0.756447	-0.402689	2.06058e+06	757747	437486	36.7735	2.72402e+06	2.02274e+06	1.16783e+06	74.2557	0.700642	0.205579
Q6UW63	POGLUT2	Protein O-glucosyltransferase 2	79070	1.47626e+07	1.60971e+07	2.28148e+07	6.24035e+07	6.15812e+07	6.47802e+07	7.24383e-05	0.284346	-1.81428	1.78915e+07	4.3156e+06	2.49161e+06	24.1209	6.29216e+07	1.66123e+06	959112	2.64016	0.00151757	4.14003
P04899	GNAI2	Guanine nucleotide-binding protein G(i) subunit alpha-2	2771	7.65055e+07	1.01224e+08	8.99958e+07	6.9249e+07	6.42612e+07	6.34743e+07	0.032927	1.35912	0.442671	8.92417e+07	1.23764e+07	7.14554e+06	13.8684	6.56615e+07	3.13168e+06	1.80807e+06	4.76942	0.070632	1.48245
Q13136	PPFIA1	Liprin-alpha-1	8500	1.54068e+07	1.60932e+07	1.51618e+07	1.37417e+07	1.16369e+07	1.02528e+07	0.0250018	1.30957	0.389092	1.55539e+07	482825	278759	3.10419	1.18771e+07	1.75684e+06	1.01431e+06	14.7917	0.0574938	1.60203
A0A024RDQ0	HSPH1	Heat shock protein 105 kDa	10808	1.38094e+07	1.34903e+07	1.23009e+07	1.78122e+07	2.13025e+07	2.05125e+07	0.00441015	0.664137	-0.590447	1.32002e+07	795011	459000	6.0227	1.98758e+07	1.83022e+06	1.05668e+06	9.20833	0.0168448	2.35555
Q7KZA3	FECH	Ferrochelatase	2235	1.17843e+07	1.26692e+07	1.32257e+07	4.3709e+07	3.99779e+07	3.99473e+07	2.64488e-05	0.304764	-1.71424	1.25597e+07	726921	419688	5.7877	4.12114e+07	2.16303e+06	1.24883e+06	5.24862	0.00107735	4.57759
Q9HBR0	SLC38A10	Putative sodium-coupled neutral amino acid transporter 10	124565	2.41726e+07	2.01092e+07	2.43562e+07	2.42311e+07	2.34859e+07	2.11506e+07	0.965603	0.996666	-0.00481779	2.28793e+07	2.40076e+06	1.38608e+06	10.4931	2.29559e+07	1.6072e+06	927916	7.00125	0.975767	0.0152012
A0A804HJB7	TACO1	Translational activator of cytochrome c oxidase I	51204	7.97562e+07	9.55635e+07	1.37724e+08	4.31049e+07	6.03029e+07	7.66764e+07	0.0891225	1.73832	0.797693	1.04348e+08	2.99657e+07	1.73007e+07	28.7171	6.0028e+07	1.67874e+07	9.69223e+06	27.966	0.152719	1.05001
H0YDB2	STIM1	Stromal interaction molecule 1	6786	6.73696e+07	4.95755e+07	6.13949e+07	6.66594e+07	7.53682e+07	6.90872e+07	0.134557	0.844754	-0.243397	5.94467e+07	9.0556e+06	5.22825e+06	15.2331	7.03716e+07	4.49424e+06	2.59475e+06	6.38644	0.212043	0.871093
O15091	PRORP	Mitochondrial ribonuclease P catalytic subunit	9692	8.17334e+06	5.96113e+06	9.58979e+06	1.31211e+07	1.19432e+07	1.23881e+07	0.0145956	0.633452	-0.658692	7.90809e+06	1.82881e+06	1.05587e+06	23.1259	1.24841e+07	594774	343393	4.76425	0.0390053	1.83578
Q8NBJ4	GOLM1	Golgi membrane protein 1	51280	4.56161e+07	5.003e+07	4.93167e+07	5.271e+07	5.27712e+07	5.31094e+07	0.0297379	0.914069	-0.129624	4.83209e+07	2.36945e+06	1.368e+06	4.90357	5.28635e+07	215110	124194	0.406915	0.0657079	1.52669
P23526	AHCY	Adenosylhomocysteinase	191	9.751e+07	8.04338e+07	9.19168e+07	1.08056e+08	1.05516e+08	9.34021e+07	0.141239	0.879099	-0.185902	8.99535e+07	8.70572e+06	5.02625e+06	9.67802	1.02325e+08	7.83081e+06	4.52112e+06	7.6529	0.220583	0.850044
P46199	MTIF2	Translation initiation factor IF-2, mitochondrial	4528	2.80622e+07	2.20979e+07	2.77318e+07	3.20001e+07	4.23318e+07	3.41891e+07	0.0505446	0.717759	-0.478429	2.5964e+07	3.35221e+06	1.9354e+06	12.911	3.61736e+07	5.44428e+06	3.14326e+06	15.0504	0.0982897	1.29633
D3DSQ1	ASAH1	N-acylsphingosine amidohydrolase (Acid ceramidase) 1, isoform CRA_c	427	4.79644e+07	2.86611e+07	3.34533e+07	8.62366e+07	1.08886e+08	1.13522e+08	0.00294396	0.356653	-1.48741	3.66929e+07	1.00512e+07	5.80305e+06	27.3927	1.02881e+08	1.46001e+07	8.42937e+06	14.1912	0.0132454	2.53107
Q9UHR4	BAIAP2L1	Brain-specific angiogenesis inhibitor 1-associated protein 2-like protein 1	55971	1.77282e+07	2.52943e+07	2.61942e+07	6.78962e+06	4.38541e+06	4.45095e+06	0.00309125	4.42959	2.14717	2.30722e+07	4.64986e+06	2.6846e+06	20.1535	5.20866e+06	1.36954e+06	790706	26.2936	0.013598	2.50987
N0BMC4	COX2	Cytochrome c oxidase subunit 2	4513	4.9778e+07	5.26297e+07	4.92703e+07	2.16783e+07	2.87244e+07	3.36385e+07	0.00340188	1.80481	0.851843	5.05593e+07	1.81089e+06	1.04552e+06	3.58172	2.80137e+07	6.01169e+06	3.47085e+06	21.4598	0.014341	2.46828
P27816	MAP4	Microtubule-associated protein 4	4134	5.0194e+07	5.76768e+07	5.47616e+07	4.78189e+07	4.99527e+07	4.13786e+07	0.081138	1.16875	0.224973	5.42108e+07	3.77164e+06	2.17756e+06	6.95736	4.63834e+07	4.46369e+06	2.57711e+06	9.62348	0.141836	1.09078
Q9UHB9	SRP68	Signal recognition particle subunit SRP68	6730	2.83893e+07	3.59164e+07	2.97245e+07	3.813e+07	2.97133e+07	4.04237e+07	0.300825	0.868504	-0.203396	3.13434e+07	4.01622e+06	2.31877e+06	12.8136	3.6089e+07	5.63938e+06	3.2559e+06	15.6263	0.39891	0.521687
Q53GQ0	HSD17B12	Very-long-chain 3-oxoacyl-CoA reductase	51144	3.26627e+08	3.61535e+08	3.60922e+08	7.39567e+07	7.16088e+07	7.40035e+07	1.81325e-05	4.77793	2.25639	3.49695e+08	1.99795e+07	1.15352e+07	5.71341	7.31896e+07	1.36925e+06	790534	1.87082	0.000888809	4.74154
Q14651	PLS1	Plastin-1	5357	3.27898e+07	2.21089e+07	2.02248e+07	3.55744e+06	2.5543e+06	6.34037e+06	0.00684262	6.03299	2.59287	2.50412e+07	6.77628e+06	3.91229e+06	27.0606	4.1507e+06	1.96151e+06	1.13248e+06	47.2574	0.0225984	2.16478
P51688	SGSH	N-sulphoglucosamine sulphohydrolase	6448	4.11938e+07	3.75015e+07	4.17829e+07	8.11398e+07	7.43687e+07	6.58573e+07	0.00189236	0.544249	-0.877661	4.01594e+07	2.32054e+06	1.33977e+06	5.77833	7.37886e+07	7.65776e+06	4.42121e+06	10.378	0.00987357	2.723
Q8N353	TMEM106B	TMEM106B protein (Fragment)	54664	3.4978e+07	3.49068e+07	3.71513e+07	3.49984e+07	2.41976e+07	3.54559e+07	0.332979	1.13084	0.177396	3.56787e+07	1.2758e+06	736581	3.57579	3.15506e+07	6.37201e+06	3.67888e+06	20.1961	0.431013	0.477584
A0A0S2Z3H3	SLC25A4	ADP/ATP translocase (Fragment)	291	3.12305e+07	2.96315e+07	3.4766e+07	2.33082e+07	2.75213e+07	2.70087e+07	0.0423024	1.22855	0.296956	3.1876e+07	2.62741e+06	1.51694e+06	8.2426	2.59461e+07	2.29878e+06	1.3272e+06	8.85984	0.0853995	1.37364
E7EQG2	EIF4A2	ATP-dependent RNA helicase	1974	3.47128e+06	4.06329e+06	4.97459e+06	2.21345e+06	2.46915e+06	2.11559e+06	0.0133408	1.84007	0.879761	4.16972e+06	757287	437220	18.1616	2.26606e+06	182558	105400	8.05617	0.0366279	1.87482
A0A2R8Y811	RPS14	Ribosomal protein S14 (Fragment)	6208	1.51948e+08	1.49196e+08	1.51346e+08	6.59731e+07	6.81287e+07	6.20727e+07	1.65306e-06	2.30657	1.20575	1.5083e+08	1.44652e+06	835150	0.959042	6.53915e+07	3.06959e+06	1.77223e+06	4.69418	0.000456714	5.78171
Q68D38	GLS	glutaminase (Fragment)	2744	5.2319e+06	3.39216e+06	5.45113e+06	2.48766e+07	2.24065e+07	1.32247e+07	0.0127048	0.232618	-2.10397	4.69173e+06	1.13078e+06	652859	24.1016	2.01693e+07	6.13969e+06	3.54475e+06	30.4408	0.0353084	1.89603
Q9Y2D5	PALM2AKAP2	A-kinase anchor protein 2	445815	2.00009e+07	2.44851e+07	2.37339e+07	1.50094e+07	1.44563e+07	1.864e+07	0.0246246	1.41812	0.503984	2.274e+07	2.40166e+06	1.3866e+06	10.5614	1.60352e+07	2.27269e+06	1.31214e+06	14.1731	0.0570254	1.60863
A0A1B0GW05	DPY19L1	Dpy-19 like C-mannosyltransferase 1	23333	2.10208e+07	1.87876e+07	2.03185e+07	1.93503e+07	2.36203e+07	2.14177e+07	0.367077	0.933817	-0.098788	2.00423e+07	1.14191e+06	659282	5.69749	2.14628e+07	2.13538e+06	1.23286e+06	9.9492	0.467676	0.435243
B4DV79	EIF3B	Eukaryotic translation initiation factor 3 subunit B	8662	4.28297e+07	2.4044e+07	3.98955e+07	3.56107e+07	5.36954e+07	3.87801e+07	0.428329	0.833573	-0.26262	3.55897e+07	1.0106e+07	5.83467e+06	28.3957	4.26954e+07	9.65719e+06	5.57558e+06	22.6188	0.526044	0.368223
P57105	SYNJ2BP	Synaptojanin-2-binding protein	55333	9.21739e+07	7.5085e+07	7.58413e+07	3.63452e+07	3.25905e+07	3.22245e+07	0.00117199	2.40312	1.26491	8.10334e+07	9.65536e+06	5.57453e+06	11.9153	3.372e+07	2.28078e+06	1.31681e+06	6.76387	0.00734726	2.93108
Q9BW92	TARS2	Threonine--tRNA ligase, mitochondrial	80222	2.33023e+07	3.30416e+07	2.45211e+07	5.98215e+07	5.84603e+07	5.16589e+07	0.00170863	0.475843	-1.07144	2.6955e+07	5.30629e+06	3.06359e+06	19.6857	5.66469e+07	4.373e+06	2.52475e+06	7.71975	0.00931339	2.76735
P01008	SERPINC1	Antithrombin-III	462	9.87123e+07	1.03444e+08	1.00722e+08	1.40513e+08	1.71103e+08	1.45173e+08	0.00593938	0.663061	-0.592786	1.0096e+08	2.37489e+06	1.37114e+06	2.35232	1.52263e+08	1.64812e+07	9.51545e+06	10.8242	0.0205634	2.22626
E9PKP7	UBTF	Upstream binding transcription factor	7343	2.07701e+07	2.20801e+07	1.32825e+07	1.61156e+07	1.42465e+07	1.6233e+07	0.321868	1.20469	0.268666	1.87109e+07	4.74654e+06	2.74042e+06	25.3678	1.55317e+07	1.11458e+06	643504	7.17618	0.420529	0.492322
Q9C0B5	ZDHHC5	Palmitoyltransferase ZDHHC5	25921	1.47831e+07	1.81673e+07	1.80136e+07	4.82905e+06	5.00144e+06	1.07717e+06	0.00138873	4.67232	2.22414	1.6988e+07	1.91103e+06	1.10334e+06	11.2493	3.63589e+06	2.21759e+06	1.28032e+06	60.9916	0.00822059	2.85738
P10301	RRAS	Ras-related protein R-Ras	6237	9.55869e+07	9.19706e+07	9.66699e+07	6.49029e+07	5.84976e+07	5.72059e+07	0.000238441	1.57374	0.654197	9.47425e+07	2.46086e+06	1.42078e+06	2.59742	6.02021e+07	4.12193e+06	2.37979e+06	6.84681	0.00293482	3.62262
P62495	ETF1	Eukaryotic peptide chain release factor subunit 1	2107	6.70729e+07	4.0683e+07	5.36383e+07	9.2507e+07	9.38551e+07	6.58109e+07	0.0636798	0.640014	-0.643825	5.37981e+07	1.31957e+07	7.61852e+06	24.5282	8.40576e+07	1.58166e+07	9.13169e+06	18.8163	0.116765	1.196
P13796	LCP1	Plastin-2	3936	1.5682e+07	1.24147e+07	1.56734e+07	1.13164e+06	1.11698e+07	7.99033e+06	0.0681891	2.15704	1.10905	1.459e+07	1.88386e+06	1.08765e+06	12.912	6.76391e+06	5.1302e+06	2.96193e+06	75.8468	0.123554	1.16628
Q02127	DHODH	Dihydroorotate dehydrogenase (quinone), mitochondrial	1723	1.58777e+07	2.38816e+07	2.00583e+07	2.19681e+07	1.80287e+07	2.28401e+07	0.732423	0.951951	-0.07104	1.99392e+07	4.00329e+06	2.3113e+06	20.0775	2.09456e+07	2.5635e+06	1.48004e+06	12.2388	0.795951	0.135238
Q9HAU0	PLEKHA5	Pleckstrin homology domain-containing family A member 5	54477	1.98677e+07	1.57346e+07	1.85176e+07	6.71726e+06	8.52568e+06	7.16818e+06	0.00136809	2.41487	1.27195	1.804e+07	2.10757e+06	1.21681e+06	11.6828	7.47037e+06	941324	543474	12.6008	0.00813535	2.86389
P17174	GOT1	Aspartate aminotransferase, cytoplasmic	2805	5.83064e+07	7.02678e+07	6.00396e+07	1.81444e+07	2.29168e+07	1.95824e+07	0.000433966	3.1102	1.63701	6.28712e+07	6.46393e+06	3.73195e+06	10.2812	2.02145e+07	2.44819e+06	1.41346e+06	12.111	0.00414056	3.36254
Q4G176	ACSF3	Malonate--CoA ligase ACSF3, mitochondrial	197322	5.70612e+07	3.25222e+07	4.40254e+07	6.40442e+07	7.97954e+07	9.62237e+07	0.0385285	0.556556	-0.845401	4.45362e+07	1.22775e+07	7.08841e+06	27.5674	8.00211e+07	1.60909e+07	9.2901e+06	20.1084	0.0795698	1.41422
Q14696	MESD	LRP chaperone MESD	23184	1.41117e+08	1.42047e+08	1.40741e+08	6.26229e+07	5.78737e+07	5.08799e+07	1.64075e-05	2.47353	1.30657	1.41302e+08	672466	388249	0.475908	5.71255e+07	5.90714e+06	3.41049e+06	10.3406	0.000848938	4.78496
Q29RF7	PDS5A	Sister chromatid cohesion protein PDS5 homolog A	23244	9.19978e+06	1.04738e+07	9.81595e+06	2.11584e+07	2.1514e+07	2.01482e+07	3.54968e-05	0.469425	-1.09103	9.82986e+06	637146	367856	6.48174	2.09402e+07	708616	409120	3.384	0.00124096	4.44981
A0A286YFF7	PPT1	Palmitoyl-protein thioesterase 1	5538	4.97649e+07	4.20267e+07	4.87075e+07	6.31287e+07	6.24122e+07	5.19027e+07	0.0476977	0.791796	-0.3368	4.6833e+07	4.19583e+06	2.42246e+06	8.95912	5.91479e+07	6.2847e+06	3.62847e+06	10.6254	0.0942153	1.3215
Q13393	PLD1	Phospholipase D1	5337	8.01166e+06	8.60842e+06	1.07482e+07	3.94344e+07	4.25667e+07	4.61216e+07	8.98486e-05	0.21361	-2.22695	9.12277e+06	1.43897e+06	830790	15.7734	4.27076e+07	3.34585e+06	1.93173e+06	7.83433	0.00173728	4.04649
O75489	NDUFS3	NADH dehydrogenase [ubiquinone] iron-sulfur protein 3, mitochondrial	4722	9.42404e+07	9.00711e+07	8.69512e+07	8.34466e+07	8.13705e+07	4.45886e+07	0.182399	1.29539	0.37339	9.04209e+07	3.65717e+06	2.11147e+06	4.04461	6.98019e+07	2.186e+07	1.26209e+07	31.3172	0.267519	0.738976
P55268	LAMB2	Laminin subunit beta-2	3913	4.5946e+07	2.27793e+07	2.61148e+07	2.60118e+07	3.30438e+07	2.81833e+07	0.753216	1.08713	0.120526	3.16134e+07	1.25239e+07	7.2307e+06	39.6159	2.90796e+07	3.60067e+06	2.07885e+06	12.3821	0.811916	0.12308
P31327	CPS1	Carbamoyl-phosphate synthase [ammonia], mitochondrial	1373	1.03297e+07	1.3798e+07	7.1457e+06	7.76499e+06	1.65199e+07	8.90003e+06	0.858562	0.9424	-0.0855887	1.04245e+07	3.32717e+06	1.92094e+06	31.9169	1.10616e+07	4.76092e+06	2.74872e+06	43.0399	0.897595	0.0662285
A0A087WWD4	NCAM1	Neural cell adhesion molecule 1	4684	1.6185e+07	3.88716e+06	4.66786e+06	282847	250387	2.04682e+06	0.139979	9.58896	3.26137	8.24669e+06	6.88589e+06	3.97557e+06	83.4989	860019	1.02793e+06	593476	119.524	0.219043	0.853937
P62070	RRAS2	Ras-related protein R-Ras2	22800	1.39434e+08	1.51119e+08	1.45166e+08	6.1542e+07	7.38898e+07	2.16842e+07	0.00449335	2.77324	1.47157	1.4524e+08	5.84275e+06	3.37331e+06	4.02283	5.2372e+07	2.72841e+07	1.57525e+07	52.0968	0.017046	2.34743
A0A0P0C1B5	COX2	Cytochrome c oxidase subunit 2	4513	1.95477e+06	306809	1.50802e+06	2.56376e+07	3.11817e+07	2.56839e+07	0.000160872	0.0456903	-4.45197	1.25653e+06	852277	492062	67.8277	2.7501e+07	3.18759e+06	1.84036e+06	11.5908	0.00232889	3.79352
Q03169	TNFAIP2	Tumor necrosis factor alpha-induced protein 2	7127	1.79493e+07	2.35099e+07	1.94578e+07	2.42308e+07	2.4862e+07	3.20131e+07	0.0881125	0.751078	-0.412964	2.03057e+07	2.87559e+06	1.66022e+06	14.1615	2.70353e+07	4.32244e+06	2.49556e+06	15.9881	0.151267	1.05496
Q96CS3	FAF2	FAS-associated factor 2	23197	6.73799e+07	5.11539e+07	7.34422e+07	7.4236e+07	8.49382e+07	4.86423e+07	0.697974	0.923776	-0.114385	6.3992e+07	1.15239e+07	6.65333e+06	18.0084	6.92722e+07	1.86501e+07	1.07677e+07	26.923	0.76678	0.156161
E9PI68	SPCS2	Signal peptidase complex subunit 2	9789	1.16172e+08	1.08844e+08	1.08338e+08	5.93845e+07	6.89893e+07	7.27555e+07	0.000730567	1.65741	0.72893	1.11118e+08	4.38388e+06	2.53103e+06	3.94525	6.70431e+07	6.8947e+06	3.98066e+06	10.284	0.00570966	3.13634
P82675	MRPS5	Small ribosomal subunit protein uS5m	64969	8.0028e+07	6.87393e+07	8.09923e+07	8.45743e+07	7.68173e+07	6.74177e+07	0.962489	1.00415	0.00597979	7.65865e+07	6.813e+06	3.93348e+06	8.89581	7.62697e+07	8.5914e+06	4.96025e+06	11.2645	0.973288	0.0166041
A0A0C4DGQ8	DHRS7B	Dehydrogenase/reductase 7B	25979	5.39627e+07	4.29054e+07	5.73815e+07	3.20931e+07	4.34381e+07	4.01217e+07	0.0800404	1.33373	0.415466	5.14165e+07	7.56644e+06	4.36849e+06	14.716	3.8551e+07	5.83334e+06	3.36788e+06	15.1315	0.140279	1.09669
Q9Y375	NDUFAF1	Complex I intermediate-associated protein 30, mitochondrial	51103	3.16187e+07	2.12943e+07	2.62463e+07	1.86177e+07	2.96777e+07	1.78968e+07	0.422276	1.1959	0.2581	2.63865e+07	5.16362e+06	2.98122e+06	19.5692	2.20641e+07	6.60349e+06	3.81253e+06	29.9287	0.521245	0.374404
A0A0U1RRL8	SPATA20	Spermatogenesis-associated protein 20	64847	8.68645e+06	1.5084e+07	1.13758e+07	1.2288e+07	9.6417e+06	7.29263e+06	0.448008	1.20272	0.266299	1.17154e+07	3.21225e+06	1.85459e+06	27.419	9.74076e+06	2.49913e+06	1.44288e+06	25.6565	0.544706	0.348714
P12429	ANXA3	Annexin A3	306	2.69514e+08	2.97415e+08	2.76631e+08	6.20012e+07	5.25954e+07	5.21675e+07	1.48018e-05	5.0584	2.33868	2.81187e+08	1.44977e+07	8.37026e+06	5.1559	5.55881e+07	5.55809e+06	3.20897e+06	9.99871	0.000812772	4.82969
P50995	ANXA11	Annexin A11	311	1.54775e+08	1.52842e+08	1.52334e+08	1.99779e+08	2.12353e+08	1.75093e+08	0.0180297	0.783263	-0.352431	1.53317e+08	1.28802e+06	743636	0.840099	1.95742e+08	1.89553e+07	1.09439e+07	9.68385	0.045383	1.74401
P40763	STAT3	Signal transducer and activator of transcription 3	6774	6.69277e+07	5.88134e+07	6.16026e+07	7.50641e+07	9.22981e+07	9.33274e+07	0.0186234	0.718647	-0.476646	6.24479e+07	4.12264e+06	2.38021e+06	6.60173	8.68965e+07	1.02602e+07	5.9237e+06	11.8073	0.0464795	1.72994
Q53GF4	STXBP2	Syntaxin binding protein 2 variant (Fragment)	6813	1.68589e+07	1.93043e+07	1.44476e+07	5.53742e+06	5.19362e+06	3.77891e+06	0.00131559	3.48801	1.8024	1.68703e+07	2.42833e+06	1.402e+06	14.3942	4.83665e+06	932019	538101	19.2699	0.00794535	2.88088
Q9NZW5	PALS2	Protein PALS2	51678	1.83196e+07	2.21151e+07	2.14445e+07	7.10304e+06	7.77748e+06	1.00521e+07	0.00111309	2.48185	1.31142	2.06264e+07	2.0257e+06	1.16954e+06	9.82091	8.31089e+06	1.54522e+06	892133	18.5927	0.00713093	2.95347
Q9NZB2	FAM120A	Constitutive coactivator of PPAR-gamma-like protein 1	23196	1.20579e+07	1.00725e+07	1.27322e+07	6.96332e+06	7.06046e+06	7.15477e+06	0.00468037	1.64613	0.719078	1.16209e+07	1.38263e+06	798264	11.8978	7.05952e+06	95727.1	55268.1	1.356	0.0174826	2.32972
Q92665	MRPS31	Small ribosomal subunit protein mS31	10240	4.74915e+07	4.13905e+07	4.14474e+07	3.54838e+07	5.5464e+07	5.19207e+07	0.554016	0.912233	-0.132525	4.34431e+07	3.50611e+06	2.02426e+06	8.07058	4.76228e+07	1.0661e+07	6.15512e+06	22.3863	0.640603	0.256477
Q9BQP7	MGME1	Mitochondrial genome maintenance exonuclease 1	92667	4.05702e+07	3.21026e+07	2.78857e+07	4.31794e+07	3.66986e+07	2.50139e+07	0.834853	0.958687	-0.0608681	3.35195e+07	6.45989e+06	3.72962e+06	19.272	3.4964e+07	9.20612e+06	5.31516e+06	26.3303	0.880385	0.0783899
P62906	RPL10A	Large ribosomal subunit protein uL1	4736	1.25233e+08	1.12981e+08	1.16703e+08	1.19537e+08	1.30427e+08	1.18205e+08	0.451805	0.964005	-0.0528872	1.18306e+08	6.28135e+06	3.62654e+06	5.30942	1.22723e+08	6.70487e+06	3.87106e+06	5.46342	0.54801	0.345049
P21912	SDHB	Succinate dehydrogenase [ubiquinone] iron-sulfur subunit, mitochondrial	6390	8.37334e+07	6.46111e+07	5.2261e+07	1.0675e+08	8.66914e+07	8.88836e+07	0.070861	0.710549	-0.492993	6.68685e+07	1.58572e+07	9.15515e+06	23.714	9.41082e+07	1.10025e+07	6.35227e+06	11.6913	0.127568	1.14959
P42166	TMPO	Lamina-associated polypeptide 2, isoform alpha	7112	1.27986e+07	1.31919e+07	1.21722e+07	1.7302e+07	1.66049e+07	1.37118e+07	0.0504073	0.801422	-0.319366	1.27209e+07	514270	296914	4.04272	1.58729e+07	1.90373e+06	1.09912e+06	11.9936	0.098145	1.29751
P15880	RPS2	Small ribosomal subunit protein uS5	6187	1.96078e+08	1.87061e+08	2.15429e+08	2.00857e+08	2.31503e+08	2.02626e+08	0.40291	0.942648	-0.0852086	1.99523e+08	1.44942e+07	8.36821e+06	7.26442	2.11662e+08	1.7206e+07	9.93388e+06	8.129	0.503804	0.394792
Q13884	SNTB1	Beta-1-syntrophin	6641	1.0303e+07	9.2994e+06	1.00875e+07	1.50173e+07	2.11014e+07	1.30323e+07	0.0568936	0.604055	-0.727248	9.89664e+06	528327	305030	5.33845	1.63837e+07	4.20452e+06	2.42748e+06	25.6628	0.107733	1.24494
A0A7P0TBC5	ANO6	Anoctamin	196527	2.90084e+07	2.16195e+07	2.89417e+07	2.60161e+07	2.66784e+07	2.12206e+07	0.563262	1.0765	0.106349	2.65232e+07	4.24686e+06	2.45192e+06	16.0119	2.46384e+07	2.97837e+06	1.71956e+06	12.0883	0.648302	0.24929
D3DQA6	DDX46	ATP-dependent RNA helicase	9879	5.50324e+07	5.72932e+07	5.47076e+07	4.82286e+07	5.07103e+07	4.59137e+07	0.0100036	1.15313	0.205549	5.56777e+07	1.40843e+06	813155	2.5296	4.82842e+07	2.39882e+06	1.38496e+06	4.96812	0.0297184	1.99984
D9YZV0	HBS1L	HBS1-like protein	10767	3.76503e+06	2.3914e+06	3.85025e+06	2.31021e+07	2.58226e+07	2.32943e+07	3.14291e-05	0.13856	-2.85141	3.33556e+06	818776	472721	24.5469	2.4073e+07	1.51823e+06	876548	6.30676	0.00114149	4.50267
A0A804HJN6	IARS1	isoleucine--tRNA ligase	3376	1.47953e+08	2.20078e+08	2.13796e+08	8.81836e+07	6.82502e+07	5.91142e+07	0.00770097	2.69929	1.43258	1.93943e+08	3.99514e+07	2.3066e+07	20.5996	7.18494e+07	1.48652e+07	8.5824e+06	20.6893	0.0245622	2.11345
K7ENL9	RMC1	Regulator of MON1-CCZ1	29919	2.59046e+07	2.66613e+07	2.72539e+07	4.24689e+07	4.68055e+07	4.0251e+07	0.0010813	0.616249	-0.698415	2.66066e+07	676338	390484	2.54199	4.31751e+07	3.33381e+06	1.92478e+06	7.7216	0.00700195	2.96605
A4D275	ARPC1B	Actin-related protein 2/3 complex subunit	10095	5.57927e+07	6.98198e+07	6.39066e+07	5.25118e+07	4.67342e+07	4.17243e+07	0.034221	1.34439	0.426952	6.3173e+07	7.04229e+06	4.06587e+06	11.1476	4.69901e+07	5.39829e+06	3.1167e+06	11.4881	0.0727652	1.46571
Q6IBP2	HMOX2	Heme oxygenase	3163	4.81508e+07	8.26554e+07	5.87033e+07	2.14623e+07	1.74503e+07	1.96063e+07	0.0131571	3.23843	1.69529	6.31698e+07	1.76806e+07	1.02079e+07	27.9891	1.95063e+07	2.00792e+06	1.15927e+06	10.2937	0.0362354	1.88084
A0A024R892	LRRC8A	Leucine rich repeat containing 8 family, member A, isoform CRA_a	56262	2.87566e+07	2.58583e+07	3.10991e+07	2.00357e+07	2.62387e+07	3.03062e+07	0.414703	1.11927	0.162554	2.85713e+07	2.62534e+06	1.51574e+06	9.18871	2.55268e+07	5.17212e+06	2.98612e+06	20.2615	0.514626	0.382263
Q54A15	FERMT1	DTGCU2	55612	2.277e+07	1.80803e+07	2.14384e+07	3.40527e+06	7.20302e+06	6.37616e+06	0.00112822	3.66739	1.87476	2.07629e+07	2.41672e+06	1.39529e+06	11.6396	5.66148e+06	1.9972e+06	1.15308e+06	35.2769	0.00719359	2.94761
Q70J99	UNC13D	Protein unc-13 homolog D	201294	2.22941e+07	2.36726e+07	2.3663e+07	7.98146e+06	7.42024e+06	6.48431e+06	1.48359e-05	3.18147	1.66969	2.32099e+07	793103	457898	3.41709	7.29534e+06	756351	436679	10.3676	0.000812772	4.82869
A0A024R3R5	LBR	Delta(14)-sterol reductase LBR	3930	1.03107e+08	9.94067e+07	1.10573e+08	4.65998e+07	6.56568e+07	7.13755e+07	0.00618459	1.70497	0.769745	1.04362e+08	5.68814e+06	3.28405e+06	5.45038	6.12107e+07	1.29724e+07	7.48964e+06	21.1931	0.0211373	2.20869
A0A0S2Z3P9	ACADSB	Acyl-CoA dehydrogenase short/branched chain isoform 1 (Fragment)	36	9.69116e+06	1.08402e+07	8.27377e+06	1.5838e+07	2.48213e+07	2.30863e+07	0.0150098	0.451877	-1.146	9.60171e+06	1.28556e+06	742217	13.3888	2.12485e+07	4.76528e+06	2.75124e+06	22.4264	0.0398076	1.82363
Q92820	GGH	Gamma-glutamyl hydrolase	8836	4.72647e+07	2.71107e+07	4.40672e+07	1.05176e+08	1.13685e+08	1.15481e+08	0.00050896	0.354255	-1.49714	3.94809e+07	1.08316e+07	6.25361e+06	27.435	1.11447e+08	5.50473e+06	3.17816e+06	4.9393	0.00452877	3.29332
Q9HA77	CARS2	Probable cysteine--tRNA ligase, mitochondrial	79587	5.48075e+07	5.57487e+07	5.42236e+07	1.96353e+07	1.82842e+07	1.73787e+07	1.32674e-06	2.97984	1.57524	5.49266e+07	769465	444251	1.4009	1.84327e+07	1.13563e+06	655659	6.16096	0.000456714	5.87721
Q96RQ9	IL4I1	L-amino-acid oxidase	259307	7.13888e+06	1.14297e+07	7.88526e+06	4.04966e+07	4.31771e+07	4.70429e+07	0.000114822	0.202375	-2.3049	8.81793e+06	2.2924e+06	1.32352e+06	25.9971	4.35722e+07	3.29103e+06	1.90008e+06	7.55304	0.00195023	3.93997
Q9NYK5	MRPL39	Large ribosomal subunit protein mL39	54148	5.83481e+07	5.89508e+07	6.23368e+07	5.64e+07	4.04682e+07	4.9125e+07	0.0784009	1.23044	0.299173	5.98786e+07	2.15013e+06	1.24138e+06	3.59081	4.86644e+07	7.97589e+06	4.60488e+06	16.3896	0.138116	1.10568
A1A4E9	KRT13	Keratin 13	3860	5.90257e+06	5.70732e+06	2.92813e+06	1.95434e+06	1.52064e+06	204862	0.0297977	3.95072	1.98212	4.84601e+06	1.6638e+06	960595	34.3334	1.22661e+06	911046	525993	74.2733	0.0657881	1.52582
Q9P035	HACD3	Very-long-chain (3R)-3-hydroxyacyl-CoA dehydratase 3	51495	9.99152e+07	1.05598e+08	1.12828e+08	1.13589e+08	1.21851e+08	1.1295e+08	0.100554	0.913747	-0.130133	1.06113e+08	6.47164e+06	3.7364e+06	6.09879	1.1613e+08	4.96512e+06	2.86661e+06	4.27548	0.168737	0.997603
Q9NUJ1	ABHD10	Palmitoyl-protein thioesterase ABHD10, mitochondrial	55347	3.44389e+07	4.66493e+07	4.64714e+07	4.8299e+07	6.24723e+07	5.16166e+07	0.119848	0.785524	-0.348273	4.25198e+07	6.99886e+06	4.04079e+06	16.4602	5.41293e+07	7.41321e+06	4.28002e+06	13.6954	0.193224	0.921368
Q8TAS0	ATP5F1C	ATP synthase subunit gamma (Fragment)	509	1.99153e+08	1.36979e+08	1.63892e+08	2.57451e+08	2.99461e+08	2.88281e+08	0.00633399	0.59161	-0.757283	1.66675e+08	3.118e+07	1.80018e+07	18.7071	2.81731e+08	2.17572e+07	1.25615e+07	7.72268	0.0214381	2.19832
K7EKI8	PPL	Periplakin	5493	3.53571e+07	3.94608e+07	4.21503e+07	3.71972e+07	3.50465e+07	4.45457e+07	0.987191	1.00153	0.00220659	3.89894e+07	3.42103e+06	1.97513e+06	8.77426	3.89298e+07	4.98099e+06	2.87577e+06	12.7948	0.991627	0.00559898
Q9NVP1	DDX18	ATP-dependent RNA helicase DDX18	8886	6.15107e+07	4.17655e+07	7.51884e+07	4.26255e+07	5.19585e+07	4.09791e+07	0.236802	1.31647	0.396672	5.94882e+07	1.6803e+07	9.70121e+06	28.2459	4.51877e+07	5.92119e+06	3.4186e+06	13.1035	0.329987	0.625615
Q9HC07	TMEM165	Transmembrane protein 165	55858	2.93221e+07	3.43588e+07	3.51614e+07	4.13835e+07	4.94731e+07	5.49438e+07	0.022659	0.677929	-0.560795	3.29474e+07	3.16519e+06	1.82743e+06	9.6068	4.86002e+07	6.82217e+06	3.93878e+06	14.0373	0.0536554	1.64476
A0A140VJK6	GMPS	GMP synthase (glutamine-hydrolyzing)	8833	4.10657e+07	4.71904e+07	5.04438e+07	2.69273e+07	2.43922e+07	2.21805e+07	0.00210731	1.88707	0.916149	4.62333e+07	4.76177e+06	2.74921e+06	10.2994	2.45e+07	2.37524e+06	1.37134e+06	9.69483	0.010616	2.67627
B4DKS0	SLC16A1	cDNA FLJ53381, highly similar to Monocarboxylate transporter 1	6566	7.63771e+07	5.09782e+07	6.00708e+07	5.75899e+07	5.90016e+07	4.72934e+07	0.397757	1.14364	0.193639	6.24753e+07	1.2869e+07	7.42993e+06	20.5986	5.46283e+07	6.39133e+06	3.69004e+06	11.6997	0.498915	0.400382
A0A8V8TKK4	ITCH	E3 ubiquitin-protein ligase	83737	1.89141e+07	1.02599e+07	1.27793e+07	2.64595e+07	2.37135e+07	1.87912e+07	0.0576133	0.608333	-0.717066	1.39844e+07	4.45121e+06	2.56991e+06	31.8297	2.29881e+07	3.88527e+06	2.24316e+06	16.9012	0.108959	1.23948
K7WVJ5	COX2	Cytochrome c oxidase subunit 2 (Fragment)	4513	3.23022e+07	9.29714e+06	1.10309e+07	3.32764e+07	3.62675e+07	4.68195e+07	0.0659838	0.452292	-1.14468	1.75434e+07	1.28108e+07	7.39633e+06	73.0236	3.87878e+07	7.11461e+06	4.10762e+06	18.3424	0.120221	1.18056
P62081	RPS7	Small ribosomal subunit protein eS7	6201	1.44318e+08	1.2697e+08	1.04945e+08	1.55219e+08	1.65073e+08	1.4706e+08	0.0723962	0.805031	-0.312883	1.25411e+08	1.97329e+07	1.13928e+07	15.7346	1.55784e+08	9.01999e+06	5.2077e+06	5.79007	0.129415	1.14028
G8JLB3	PUS1	Pseudouridine synthase 1 (Fragment)	80324	2.10601e+07	2.45856e+07	2.32216e+07	2.14847e+07	1.94946e+07	1.9059e+07	0.0812489	1.14705	0.197934	2.29558e+07	1.77774e+06	1.02638e+06	7.74418	2.00128e+07	1.2932e+06	746627	6.46185	0.14197	1.09018
O43824	GTPBP6	Putative GTP-binding protein 6	8225	3.40291e+07	2.79521e+07	3.32485e+07	1.7215e+07	2.11338e+07	1.55886e+07	0.00546626	1.76556	0.820127	3.17432e+07	3.30637e+06	1.90893e+06	10.416	1.79791e+07	2.85045e+06	1.64571e+06	15.8542	0.0195304	2.26231
Q6IB11	PGRMC1	PGRMC1 protein	10857	1.27942e+08	1.27461e+08	1.143e+08	8.57677e+07	7.1783e+07	8.39507e+07	0.00241495	1.53085	0.614336	1.23234e+08	7.74107e+06	4.46931e+06	6.28158	8.05005e+07	7.60404e+06	4.3902e+06	9.44596	0.0115735	2.61709
Q02878	RPL6	Large ribosomal subunit protein eL6	6128	3.74061e+08	3.38999e+08	3.63972e+08	2.66812e+08	2.78938e+08	2.73315e+08	0.00144262	1.31495	0.395012	3.59011e+08	1.80501e+07	1.04212e+07	5.02774	2.73022e+08	6.06831e+06	3.50354e+06	2.22265	0.00838853	2.84085
A0A0U1RRK1	MICU1	Mitochondrial calcium uptake 1	10367	2.18043e+07	1.74242e+07	1.96183e+07	4.79287e+07	4.51831e+07	3.80974e+07	0.00163968	0.448495	-1.15683	1.96156e+07	2.19003e+06	1.26442e+06	11.1648	4.37364e+07	5.07278e+06	2.92877e+06	11.5985	0.00910473	2.78524
P09211	GSTP1	Glutathione S-transferase P	2950	2.67819e+07	2.79643e+07	2.75784e+07	3.31044e+07	4.06424e+07	3.97064e+07	0.0123698	0.725625	-0.462704	2.74415e+07	602941	348108	2.19719	3.78178e+07	4.1086e+06	2.3721e+06	10.8642	0.0345786	1.90764
Q53FB0	CLIC1	Chloride intracellular channel protein (Fragment)	1192	4.13115e+06	1.07348e+07	7.92788e+06	4.60806e+06	5.50941e+06	5.33894e+06	0.274517	1.47472	0.560441	7.59795e+06	3.31418e+06	1.91344e+06	43.6194	5.15213e+06	478831	276453	9.29385	0.371249	0.56143
A0A7P0T9W6	OAS3	2'-5' oligoadenylate synthase	4940	1.70056e+07	1.68156e+07	1.38339e+07	6.37276e+07	8.41856e+07	5.38634e+07	0.00463562	0.236177	-2.08206	1.5885e+07	1.77888e+06	1.02704e+06	11.1985	6.72589e+07	1.54665e+07	8.92957e+06	22.9954	0.0173618	2.33389
Q9BYD1	MRPL13	Large ribosomal subunit protein uL13m	28998	9.55596e+07	9.89558e+07	9.3568e+07	1.00351e+08	8.02318e+07	7.98351e+07	0.25545	1.10623	0.145656	9.60278e+07	2.7242e+06	1.57282e+06	2.83689	8.68061e+07	1.17322e+07	6.77361e+06	13.5155	0.349953	0.592693
Q9BY49	PECR	Peroxisomal trans-2-enoyl-CoA reductase	55825	1.41201e+07	2.45112e+07	2.3386e+07	1.58505e+07	1.6302e+07	1.57323e+07	0.226237	1.29513	0.373102	2.06724e+07	5.70234e+06	3.29225e+06	27.5843	1.59616e+07	300638	173574	1.88351	0.319004	0.645436
Q5ZEZ4	ACTN1	Alpha-actinin 1 (Fragment)	87	807711	947887	762076	10917.5	10917.5	10917.5	0.000120818	76.87	6.26435	839225	96831.4	55905.6	11.5382	10917.5	0	0	0	0.00199154	3.91787
Q8N442	GUF1	Translation factor GUF1, mitochondrial	60558	1.16941e+07	1.13245e+07	1.26446e+07	2.06334e+07	2.35826e+07	4.08114e+07	0.0594223	0.419431	-1.2535	1.18877e+07	681025	393190	5.72882	2.83425e+07	1.08986e+07	6.29233e+06	38.4534	0.111277	1.22605
P48960	ADGRE5	Adhesion G protein-coupled receptor E5	976	2.01116e+08	1.9218e+08	2.01702e+08	2.37347e+07	2.9696e+07	3.24813e+07	1.87982e-06	6.92567	2.79195	1.98333e+08	5.33659e+06	3.08108e+06	2.69073	2.86373e+07	4.46837e+06	2.57982e+06	15.6033	0.000456714	5.72588
P06493	CDK1	Cyclin-dependent kinase 1	983	3.5528e+08	3.8228e+08	3.59595e+08	3.19458e+08	3.58843e+08	3.36548e+08	0.12448	1.0811	0.112502	3.65718e+08	1.45042e+07	8.374e+06	3.96595	3.38283e+08	1.97499e+07	1.14026e+07	5.83827	0.199149	0.904899
Q9BZQ8	NIBAN1	Protein Niban 1	116496	5.84478e+07	6.28631e+07	5.21279e+07	2.30443e+07	2.48417e+07	2.25292e+07	0.000423737	2.46309	1.30047	5.78129e+07	5.39565e+06	3.11518e+06	9.33295	2.34717e+07	1.21406e+06	700940	5.17245	0.00410371	3.3729
A0A0S2Z3S5	GNAS	GNAS complex locus isoform 2 (Fragment)	2778	1.44499e+06	1.47349e+06	824129	2.51305e+06	1.8986e+06	1.65067e+06	0.0806807	0.617356	-0.695825	1.24754e+06	366960	211864	29.4147	2.02077e+06	443981	256332	21.9708	0.141198	1.09323
O95486	SEC24A	Protein transport protein Sec24A	10802	5.70799e+06	6.30869e+06	6.12016e+06	1.98405e+07	2.11836e+07	1.84965e+07	6.49772e-05	0.304716	-1.71447	6.04561e+06	307208	177367	5.08151	1.98402e+07	1.34353e+06	775688	6.77177	0.00146408	4.18724
Q9P0V9	SEPTIN10	Septin-10	151011	1.91548e+07	1.52822e+07	1.64199e+07	5.15435e+07	6.26085e+07	6.66747e+07	0.000747774	0.281246	-1.83009	1.69523e+07	1.99043e+06	1.14918e+06	11.7414	6.02755e+07	7.83073e+06	4.52108e+06	12.9916	0.00571411	3.12623
Q460N5	PARP14	Protein mono-ADP-ribosyltransferase PARP14	54625	1.15353e+07	1.31794e+07	1.40154e+07	1.18864e+07	1.36784e+07	1.34822e+07	0.914454	0.991886	-0.0117543	1.291e+07	1.26181e+06	728505	9.77386	1.30156e+07	982836	567441	7.55119	0.93847	0.0388381
A0A087X2D5	MRPL45	Mitochondrial ribosomal protein L45	84311	6.74369e+07	7.04868e+07	6.35611e+07	3.94463e+07	4.18848e+07	3.4781e+07	0.000597557	1.73526	0.795153	6.71616e+07	3.47106e+06	2.00402e+06	5.16823	3.8704e+07	3.60961e+06	2.08401e+06	9.3262	0.00500622	3.22362
A0A8V8TQU1	SH3KBP1	SH3 domain containing kinase binding protein 1	30011	2.21981e+07	2.87229e+07	2.57871e+07	5.65321e+06	7.19996e+06	4.30626e+06	0.000653125	4.47031	2.16038	2.55693e+07	3.26783e+06	1.88668e+06	12.7803	5.71981e+06	1.448e+06	836003	25.3155	0.00526647	3.185
P35354	PTGS2	Prostaglandin G/H synthase 2	5743	3.54507e+07	3.30647e+07	3.68001e+07	2.79423e+06	4.91695e+06	6.43513e+06	3.68388e-05	7.44473	2.89622	3.51052e+07	1.89151e+06	1.09206e+06	5.38813	4.71544e+06	1.8288e+06	1.05586e+06	38.7832	0.00124761	4.4337
P06702	S100A9	Protein S100-A9	6280	3.35919e+06	3.46809e+06	4.3349e+06	7.65197e+06	5.86477e+06	9.28662e+06	0.0199756	0.489497	-1.03063	3.72073e+06	534672	308693	14.3701	7.60112e+06	1.71149e+06	988131	22.5163	0.0490439	1.6995
Q9NZ23	YA61	Drug-sensitive protein 1		2.36221e+08	3.33535e+08	2.76879e+08	4.82541e+07	4.07174e+07	3.40528e+07	0.00107024	6.88185	2.7828	2.82212e+08	4.88754e+07	2.82182e+07	17.3187	4.10081e+07	7.10507e+06	4.10212e+06	17.326	0.00696216	2.97052
Q8NEN9	PDZD8	PDZ domain-containing protein 8	118987	1.39467e+07	1.4519e+07	1.33782e+07	8.87557e+06	1.06894e+07	1.17347e+07	0.017325	1.33688	0.418868	1.3948e+07	570407	329324	4.08953	1.04332e+07	1.4467e+06	835251	13.8662	0.0441057	1.76133
A0A7P0T8A7	BSG	Basigin (Ok blood group)	682	3.24505e+07	3.47068e+07	3.35593e+07	3.35018e+07	2.64973e+07	1.98161e+07	0.156863	1.26187	0.335566	3.35722e+07	1.12819e+06	651359	3.36048	2.66051e+07	6.84349e+06	3.95109e+06	25.7225	0.238908	0.804479
B7Z6Z4	MYL6	Myosin light chain 6	4637	1.76988e+08	2.50636e+08	2.06271e+08	2.12221e+08	2.09199e+08	2.11304e+08	0.986346	1.00185	0.00266611	2.11298e+08	3.70806e+07	2.14085e+07	17.5489	2.10908e+08	1.54927e+06	894470	0.734569	0.991135	0.00597077
P51398	DAP3	Small ribosomal subunit protein mS29	7818	4.26741e+07	3.14331e+07	3.30143e+07	3.6634e+07	4.02807e+07	3.18043e+07	0.907112	0.985306	-0.0213567	3.57072e+07	6.08509e+06	3.51323e+06	17.0416	3.62397e+07	4.25194e+06	2.45486e+06	11.7328	0.932305	0.0423389
P50991	CCT4	T-complex protein 1 subunit delta	10575	9.01493e+07	8.71894e+07	9.63966e+07	7.19744e+07	6.67241e+07	6.57698e+07	0.00227038	1.33877	0.420904	9.12451e+07	4.70038e+06	2.71377e+06	5.15138	6.81561e+07	3.34101e+06	1.92893e+06	4.90199	0.0110803	2.6439
P22061	PCMT1	Protein-L-isoaspartate(D-aspartate) O-methyltransferase	5110	1.66086e+07	1.88846e+07	1.13509e+07	2.09002e+07	1.49583e+07	1.52065e+07	0.658995	0.917339	-0.124473	1.56147e+07	3.86392e+06	2.23084e+06	24.7455	1.70217e+07	3.36118e+06	1.94058e+06	19.7465	0.732245	0.181118
Q96HC4	PDLIM5	PDZ and LIM domain protein 5	10611	4.02672e+07	4.07485e+07	4.14356e+07	2.01849e+07	1.92212e+07	1.08846e+07	0.00126672	2.43487	1.28385	4.08171e+07	587208	339025	1.43863	1.67636e+07	5.11408e+06	2.95262e+06	30.5071	0.00771911	2.89732
Q5K651	SAMD9	Sterile alpha motif domain-containing protein 9	54809	2.07446e+07	2.24917e+07	2.45181e+07	2.16894e+07	2.92496e+07	2.78924e+07	0.224138	0.859486	-0.218454	2.25848e+07	1.88843e+06	1.09029e+06	8.36151	2.62771e+07	4.03065e+06	2.3271e+06	15.339	0.316758	0.649484
Q5JR94	RPS8	40S ribosomal protein S8	6202	2.29411e+08	1.79985e+08	1.93787e+08	1.99795e+08	1.87946e+08	1.77477e+08	0.475125	1.06717	0.09379	2.01061e+08	2.55033e+07	1.47243e+07	12.6843	1.88406e+08	1.11662e+07	6.44683e+06	5.92668	0.570354	0.323192
Q96N67	DOCK7	Dedicator of cytokinesis protein 7	85440	1.01488e+07	1.19158e+07	1.29566e+07	2.66267e+07	3.05671e+07	3.20647e+07	0.000573109	0.392358	-1.34976	1.16738e+07	1.41947e+06	819530	12.1595	2.97528e+07	2.80897e+06	1.62176e+06	9.44102	0.00489381	3.24176
Q15907	RAB11B	Ras-related protein Rab-11B	9230	1.16889e+08	1.22938e+08	1.09631e+08	9.95793e+07	9.69875e+07	9.40247e+07	0.00925476	1.20258	0.266127	1.16486e+08	6.66275e+06	3.84674e+06	5.71979	9.68638e+07	2.77937e+06	1.60467e+06	2.86936	0.0279393	2.03363
Q6NX51	EXOC4	Exocyst complex component Sec8	60412	1.41804e+07	1.61925e+07	1.4535e+07	1.27815e+07	1.27146e+07	1.48552e+07	0.180389	1.11293	0.154359	1.49693e+07	1.07408e+06	620118	7.17517	1.34504e+07	1.21706e+06	702672	9.04852	0.265146	0.743789
B4DVQ5	EIF3C	Eukaryotic translation initiation factor 3 subunit C	8663	2.15951e+07	1.94755e+07	2.23263e+07	2.16591e+07	2.11488e+07	2.00262e+07	0.857763	1.00895	0.0128616	2.11323e+07	1.48063e+06	854844	7.0065	2.09447e+07	835368	482300	3.98844	0.896927	0.0666327
A0A024R0W3	SLC38A2	Solute carrier family 38, member 2, isoform CRA_b	54407	9.34086e+07	1.0549e+08	1.0524e+08	5.69536e+06	9.11993e+06	8.28577e+06	2.2103e-05	13.1656	3.7187	1.0138e+08	6.90414e+06	3.98611e+06	6.81019	7.70036e+06	1.78576e+06	1.03101e+06	23.1907	0.000996687	4.65555
Q6NSJ5	LRRC8E	Volume-regulated anion channel subunit LRRC8E	80131	3.14855e+07	2.53182e+07	2.99877e+07	4.44835e+07	5.21115e+07	4.74618e+07	0.0027372	0.602481	-0.731013	2.89305e+07	3.2167e+06	1.85716e+06	11.1187	4.80189e+07	3.8444e+06	2.21957e+06	8.00602	0.0125579	2.56269
A0A386RUJ7	HLA-A	MHC class I antigen (Fragment)	3105	7.686e+07	405847	4.38106e+07	1.43299e+08	1.61955e+08	1.26974e+08	0.0130328	0.280122	-1.83587	4.03588e+07	3.83438e+07	2.21378e+07	95.0072	1.44076e+08	1.75034e+07	1.01056e+07	12.1487	0.0359996	1.88496
Q5JPH6	EARS2	Probable glutamate--tRNA ligase, mitochondrial	124454	3.44267e+07	4.10974e+07	3.76981e+07	1.695e+08	1.69947e+08	2.13719e+08	0.000581039	0.20468	-2.28856	3.77407e+07	3.33553e+06	1.92577e+06	8.838	1.84389e+08	2.54017e+07	1.46657e+07	13.7761	0.00493442	3.23579
P31947	SFN	14-3-3 protein sigma	2810	1.06505e+07	1.66631e+07	8.46979e+06	1.69074e+06	749092	885418	0.0118305	10.7611	3.42776	1.19278e+07	4.24339e+06	2.44992e+06	35.5756	1.10842e+06	508893	293809	45.9117	0.0335578	1.927
Q8NBQ5	HSD17B11	Estradiol 17-beta-dehydrogenase 11	51170	5.6855e+07	5.66206e+07	5.93437e+07	8.98976e+07	9.11342e+07	8.98342e+07	4.60177e-06	0.638025	-0.648315	5.76064e+07	1.50908e+06	871267	2.61963	9.02887e+07	732925	423154	0.811757	0.000690487	5.33708
P27144	AK4	Adenylate kinase 4, mitochondrial	205	1.69788e+07	2.12937e+07	1.99437e+07	6.36623e+07	5.63812e+07	6.0631e+07	7.80628e-05	0.322216	-1.6339	1.94054e+07	2.20725e+06	1.27436e+06	11.3744	6.02248e+07	3.65752e+06	2.11167e+06	6.07311	0.00157478	4.10756
A0A024RAG3	RALB	V-ral simian leukemia viral oncogene homolog B (Ras related GTP binding protein), isoform CRA_a	5899	1.63596e+08	1.90622e+08	1.71163e+08	5.23623e+07	6.03799e+07	5.03134e+07	0.000150244	3.22209	1.688	1.75127e+08	1.39422e+07	8.04951e+06	7.96118	5.43519e+07	5.32001e+06	3.07151e+06	9.7881	0.00223883	3.8232
Q6IBU4	SDF2	SDF2 protein	6388	8.4421e+07	5.37687e+07	6.38716e+07	4.17309e+07	6.82348e+07	7.81391e+07	0.758369	1.0742	0.103256	6.73538e+07	1.562e+07	9.0182e+06	23.191	6.27016e+07	1.88242e+07	1.08682e+07	30.022	0.816526	0.120119
Q9NQ50	MRPL40	Large ribosomal subunit protein mL40	64976	2.44597e+07	3.79044e+07	2.46376e+07	1.31888e+07	1.85822e+07	3.13093e+07	0.316853	1.37922	0.463854	2.90006e+07	7.71149e+06	4.45223e+06	26.5908	2.10268e+07	9.30431e+06	5.37185e+06	44.2498	0.415432	0.499143
Q13576	IQGAP2	Ras GTPase-activating-like protein IQGAP2	10788	914492	424857	894424	3.2632e+06	5.9268e+06	5.90244e+06	0.00882691	0.148006	-2.75627	744591	277079	159972	37.2123	5.03081e+06	1.53085e+06	883836	30.4294	0.0269977	2.05419
Q59GB4	DPYSL2	Dihydropyrimidinase-like 2 variant (Fragment)	1808	9.35843e+06	6.03722e+06	6.64857e+06	7.59146e+06	8.70842e+06	1.14283e+07	0.283193	0.795011	-0.330954	7.34807e+06	1.76765e+06	1.02055e+06	24.056	9.24274e+06	1.97345e+06	1.13937e+06	21.3514	0.380588	0.547917
Q96KP1	EXOC2	Exocyst complex component 2	55770	2.60294e+07	1.35137e+07	1.35765e+07	2.70161e+07	2.3944e+07	2.62747e+07	0.132431	0.687768	-0.540006	1.77065e+07	7.20792e+06	4.1615e+06	40.7077	2.57449e+07	1.6031e+06	925549	6.22685	0.209342	0.87801
A0A0S2Z5U6	PYCR2	Pyrroline-5-carboxylate reductase (Fragment)	29920	8.31799e+07	9.01117e+07	8.9792e+07	6.9057e+07	6.72191e+07	5.3331e+07	0.0109004	1.38752	0.472509	8.76946e+07	3.91304e+06	2.25919e+06	4.46212	6.32024e+07	8.59813e+06	4.96413e+06	13.6041	0.0316094	1.96256
H0Y3H2	ABCA3	ATP binding cassette subfamily A member 3	21	5.92409e+06	3.41702e+06	7.31312e+06	4.83115e+06	1.22472e+07	1.02437e+07	0.226626	0.609554	-0.714175	5.55141e+06	1.97461e+06	1.14004e+06	35.5694	9.10734e+06	3.83638e+06	2.21494e+06	42.1241	0.319295	0.644691
C9JRZ6	CHCHD3	Coiled-coil-helix-coiled-coil-helix domain containing 3	54927	1.41117e+08	1.89175e+08	1.49991e+08	2.0746e+08	1.67958e+08	2.23343e+08	0.148691	0.802129	-0.318094	1.60094e+08	2.55726e+07	1.47643e+07	15.9734	1.99587e+08	2.85197e+07	1.64659e+07	14.2894	0.229717	0.827715
Q9UJU6	DBNL	Drebrin-like protein	28988	3.48932e+07	3.75833e+07	3.29444e+07	2.13693e+07	1.32372e+07	9.86977e+06	0.00519919	2.37027	1.24505	3.51403e+07	2.32927e+06	1.34481e+06	6.62849	1.48254e+07	5.91196e+06	3.41327e+06	39.8772	0.0189025	2.28406
P33993	MCM7	DNA replication licensing factor MCM7	4176	9.07234e+06	8.4842e+06	8.49396e+06	1.03336e+07	1.17124e+07	9.57651e+06	0.0470265	0.823798	-0.279638	8.6835e+06	336780	194440	3.87839	1.05408e+07	1.08291e+06	625217	10.2735	0.0932188	1.32766
A0A494C1L5	LRBA	LPS responsive beige-like anchor protein	987	1.20207e+07	1.32136e+07	1.88369e+07	1.09745e+07	1.88011e+07	2.12665e+07	0.568786	0.863429	-0.211851	1.46904e+07	3.64018e+06	2.10166e+06	24.7793	1.7014e+07	5.37365e+06	3.10248e+06	31.5837	0.652668	0.245051
Q59EF6	CAPN2	Calpain-2 catalytic subunit (Fragment)	824	3.93693e+07	2.73498e+07	3.20923e+07	3.99387e+07	4.28052e+07	4.45426e+07	0.0643206	0.776291	-0.36533	3.29371e+07	6.05414e+06	3.49536e+06	18.3809	4.24288e+07	2.32495e+06	1.34231e+06	5.47965	0.117766	1.19165
Q13162	PRDX4	Peroxiredoxin-4	10549	2.11544e+08	1.42966e+08	1.6081e+08	2.08315e+08	2.23214e+08	2.17744e+08	0.100606	0.793688	-0.333355	1.71773e+08	3.55794e+07	2.05418e+07	20.713	2.16424e+08	7.53697e+06	4.35147e+06	3.4825	0.168774	0.997375
Q9UNF0	PACSIN2	Protein kinase C and casein kinase substrate in neurons protein 2	11252	9.36642e+07	5.61017e+07	8.16139e+07	1.28938e+08	1.32332e+08	1.37701e+08	0.00795076	0.579942	-0.78602	7.71266e+07	1.91791e+07	1.10731e+07	24.867	1.3299e+08	4.41817e+06	2.55083e+06	3.32218	0.0251669	2.09959
A0A8J8YX80	EDEM3	alpha-1,2-Mannosidase	80267	1.08341e+07	7.31476e+06	8.11401e+06	9.61562e+06	1.37726e+07	1.36364e+07	0.106839	0.709335	-0.49546	8.75429e+06	1.84497e+06	1.06519e+06	21.075	1.23415e+07	2.36169e+06	1.36352e+06	19.1361	0.176591	0.971271
E7EUC7	UGP2	UTP--glucose-1-phosphate uridylyltransferase	7360	4.01287e+07	4.09246e+07	4.19666e+07	1.47571e+07	3.20587e+07	2.01113e+07	0.0220324	1.83812	0.87823	4.10066e+07	921720	532156	2.24774	2.2309e+07	8.85773e+06	5.11401e+06	39.7047	0.0525469	1.65694
Q9H6S3	EPS8L2	Epidermal growth factor receptor kinase substrate 8-like protein 2	64787	2.79738e+07	3.76718e+07	2.84551e+07	1.98886e+07	2.30428e+07	2.05833e+07	0.0365059	1.48156	0.567115	3.13669e+07	5.46551e+06	3.15551e+06	17.4245	2.11716e+07	1.65735e+06	956874	7.82821	0.0764223	1.43764
P52948	NUP98	Nuclear pore complex protein Nup98-Nup96	4928	6.31078e+07	5.67811e+07	6.47557e+07	6.44182e+07	6.45325e+07	6.39045e+07	0.324485	0.957427	-0.0627654	6.15482e+07	4.20983e+06	2.43055e+06	6.83989	6.4285e+07	334504	193126	0.520345	0.422844	0.488805
A8K5B6	HLTF	cDNA FLJ76830, highly similar to Homo sapiens SWI/SNF related, matrix associated, actin dependent regulator of chromatin, subfamily a, member 3 (SMARCA3), transcript variant 1, mRNA	6596	1.86848e+07	2.07245e+07	1.68359e+07	4.74935e+07	5.72468e+07	4.98825e+07	0.000476521	0.363758	-1.45895	1.87484e+07	1.94507e+06	1.12299e+06	10.3746	5.15409e+07	5.08377e+06	2.93512e+06	9.86356	0.00434892	3.32192
A0A024RDH6	SEC31A	SEC31-like 1 (S. cerevisiae), isoform CRA_b	22872	1.46647e+07	1.84815e+07	1.55846e+07	2.20685e+07	2.53374e+07	3.7417e+07	0.0665827	0.574501	-0.79962	1.62436e+07	1.99195e+06	1.15005e+06	12.263	2.82743e+07	8.08474e+06	4.66773e+06	28.594	0.121034	1.17664
Q9H4L5	OSBPL3	Oxysterol-binding protein-related protein 3	26031	2.58176e+07	1.51081e+07	1.63577e+07	2.11118e+07	1.83667e+07	2.287e+07	0.665694	0.91876	-0.122239	1.90944e+07	5.85583e+06	3.38086e+06	30.6677	2.07828e+07	2.26961e+06	1.31036e+06	10.9206	0.738661	0.176726
Q9NQ11	ATP13A2	Polyamine-transporting ATPase 13A2	23400	4.51417e+07	7.29252e+07	5.71678e+07	4.38588e+07	4.4286e+07	4.8961e+07	0.196469	1.2781	0.353999	5.84116e+07	1.39334e+07	8.04448e+06	23.8539	4.57019e+07	2.83049e+06	1.63418e+06	6.19337	0.284128	0.706706
P26583	HMGB2	High mobility group protein B2	3148	1.29533e+08	1.83132e+08	2.01189e+08	1.62749e+08	1.66838e+08	1.61267e+08	0.740332	1.04686	0.066068	1.71285e+08	3.72682e+07	2.15168e+07	21.758	1.63618e+08	2.88532e+06	1.66584e+06	1.76345	0.80244	0.130574
Q8TBR3	FUS	Fusion (Involved in t(1216) in malignant liposarcoma)	2521	4.63633e+07	4.92332e+07	4.67478e+07	9.20971e+07	8.80801e+07	7.86718e+07	0.000679343	0.549912	-0.862727	4.74481e+07	1.55782e+06	899407	3.2832	8.6283e+07	6.89071e+06	3.97835e+06	7.98617	0.0054231	3.16791
A0A0F7L0Q8	FXR1	RNA-binding protein FXR1	8087	4.40531e+07	3.64661e+07	3.64522e+07	4.20799e+07	4.3977e+07	4.9359e+07	0.139537	0.863794	-0.211241	3.89905e+07	4.38436e+06	2.53131e+06	11.2447	4.51386e+07	3.776e+06	2.18008e+06	8.36535	0.218535	0.855311
A0A0S2Z3G3	SLC25A10	Solute carrier family 25 (Mitochondrial carrier dicarboxylate transporter), member 10, isoform CRA_a (Fragment)	1468	8.75902e+07	7.52786e+07	8.28115e+07	6.00977e+07	5.57435e+07	5.97942e+07	0.0037284	1.39881	0.484199	8.18934e+07	6.20696e+06	3.58359e+06	7.57932	5.85451e+07	2.43105e+06	1.40357e+06	4.15244	0.0151853	2.42848
B7ZKQ9	SCARB1	SCARB1 protein	949	8.60739e+07	8.11797e+07	8.55791e+07	2.09024e+07	2.02101e+07	1.07817e+07	4.99911e-05	4.87207	2.28453	8.42776e+07	2.6942e+06	1.55549e+06	3.19681	1.72981e+07	5.65394e+06	3.2643e+06	32.6853	0.00136268	4.30111
B4DNB9	AP2M1	AP-2 complex subunit mu	1173	6.24407e+07	5.72013e+07	5.83672e+07	4.44027e+07	4.72487e+07	3.94273e+07	0.00492605	1.35803	0.441518	5.93364e+07	2.75089e+06	1.58822e+06	4.63608	4.36929e+07	3.95873e+06	2.28558e+06	9.06035	0.0181216	2.3075
P08236	GUSB	Beta-glucuronidase	2990	2.81729e+07	2.28684e+07	2.68968e+07	6.49167e+07	7.6955e+07	7.79503e+07	0.00045674	0.354551	-1.49594	2.59794e+07	2.76872e+06	1.59852e+06	10.6574	7.3274e+07	7.25472e+06	4.18851e+06	9.9008	0.00424646	3.34033
A0A5F9YFS9	SPCS1	Signal peptidase complex subunit 1	28972	7.75629e+07	7.24739e+07	8.25768e+07	3.60271e+07	3.86111e+07	3.10896e+07	0.000319281	2.20012	1.13758	7.75379e+07	5.05151e+06	2.91649e+06	6.5149	3.52426e+07	3.8216e+06	2.2064e+06	10.8437	0.0035121	3.49583
P08754	GNAI3	Guanine nucleotide-binding protein G(i) subunit alpha-3	2773	3.64943e+07	5.49544e+07	5.0977e+07	3.391e+07	4.37342e+07	3.97514e+07	0.255548	1.21321	0.278832	4.74752e+07	9.71547e+06	5.60923e+06	20.4643	3.91318e+07	4.94132e+06	2.85287e+06	12.6274	0.35	0.592528
O94915	FRYL	Protein furry homolog-like	285527	4.42211e+07	4.1951e+07	4.0853e+07	4.10104e+07	3.81846e+07	4.20335e+07	0.272362	1.04782	0.0673862	4.23417e+07	1.71774e+06	991736	4.05684	4.04095e+07	1.99358e+06	1.15099e+06	4.93344	0.368514	0.564853
Q5JTV8	TOR1AIP1	Torsin-1A-interacting protein 1	26092	1.22909e+08	1.22133e+08	1.1686e+08	2.15136e+08	2.21171e+08	2.05869e+08	4.24186e-05	0.563556	-0.827368	1.20634e+08	3.29125e+06	1.9002e+06	2.72829	2.14059e+08	7.7079e+06	4.45016e+06	3.60084	0.00127113	4.37244
Q13637	RAB32	Ras-related protein Rab-32	10981	2.35588e+07	2.38575e+07	2.33975e+07	3.19292e+07	2.41514e+07	2.26834e+07	0.408357	0.899063	-0.153505	2.36046e+07	233357	134729	0.988609	2.62547e+07	4.96878e+06	2.86873e+06	18.9253	0.50918	0.38896
P48047	ATP5PO	ATP synthase subunit O, mitochondrial	539	7.54105e+07	9.54702e+07	7.62619e+07	9.60086e+07	8.13774e+07	7.95398e+07	0.716647	0.961922	-0.0560081	8.23809e+07	1.13437e+07	6.54928e+06	13.7698	8.56419e+07	9.02467e+06	5.2104e+06	10.5377	0.782306	0.144695
A0A024R2T5	CDCP1	CUB domain containing protein 1, isoform CRA_a	64866	6.36236e+07	4.30791e+07	5.92466e+07	2.95746e+07	3.32172e+07	2.55106e+07	0.017506	1.87933	0.910217	5.53165e+07	1.08215e+07	6.24778e+06	19.5628	2.94342e+07	3.85522e+06	2.22581e+06	13.0978	0.0443645	1.75681
A8K5J1	UMPS	Uridine 5'-monophosphate synthase	7372	2.92557e+07	1.55982e+07	2.08342e+07	2.55548e+07	2.83841e+07	2.74092e+07	0.268305	0.807494	-0.308476	2.1896e+07	6.89034e+06	3.97814e+06	31.4684	2.7116e+07	1.43728e+06	829813	5.30048	0.364347	0.571371
P62424	RPL7A	Large ribosomal subunit protein eL8	6130	9.54197e+07	1.2589e+08	1.10307e+08	9.47294e+07	9.47055e+07	8.92528e+07	0.121005	1.18992	0.250867	1.10539e+08	1.52364e+07	8.79677e+06	13.7838	9.28959e+07	3.15502e+06	1.82155e+06	3.3963	0.194583	0.917197
P78406	RAE1	mRNA export factor RAE1	8480	3.59056e+07	3.43996e+07	3.86285e+07	3.92317e+07	2.70812e+07	3.72079e+07	0.672066	1.05229	0.0735298	3.63112e+07	2.14342e+06	1.2375e+06	5.9029	3.45069e+07	6.50998e+06	3.75854e+06	18.8657	0.744697	0.172588
A8MXP9	MATR3	Matrin 3	9782	4.01027e+07	3.54697e+07	3.74722e+07	3.65282e+07	3.7139e+07	3.45072e+07	0.35667	1.04502	0.0635326	3.76815e+07	2.32355e+06	1.3415e+06	6.16627	3.60581e+07	1.37741e+06	795248	3.81997	0.456918	0.447733
Q5T4S7	UBR4	E3 ubiquitin-protein ligase UBR4	23352	2.06553e+07	1.41959e+07	1.94871e+07	1.33318e+07	1.42549e+07	1.84809e+07	0.339119	1.17954	0.238218	1.81128e+07	3.44206e+06	1.98727e+06	19.0035	1.53558e+07	2.74545e+06	1.58508e+06	17.8788	0.437341	0.469647
F8W7C6	RPL10	Ribosomal protein L10	6134	9.39685e+07	1.0201e+08	9.47294e+07	8.55068e+07	8.26811e+07	8.02102e+07	0.0091409	1.17033	0.226917	9.69027e+07	4.43948e+06	2.56314e+06	4.58138	8.27993e+07	2.65028e+06	1.53014e+06	3.20085	0.0277304	2.03901
Q562M3	SERPINA3	Actin-like protein (Fragment)	12	4.37442e+08	4.90621e+08	7.31244e+08	2.78033e+08	2.86747e+08	3.15048e+08	0.0462561	1.88595	0.915289	5.53103e+08	1.5655e+08	9.0384e+07	28.3039	2.93276e+08	1.93521e+07	1.11729e+07	6.5986	0.0920182	1.33483
Q5SSJ5	HP1BP3	Heterochromatin protein 1-binding protein 3	50809	7.17687e+07	7.60752e+07	7.6666e+07	7.76642e+07	8.11309e+07	7.69239e+07	0.137427	0.952447	-0.070289	7.48367e+07	2.67327e+06	1.54341e+06	3.57214	7.8573e+07	2.24593e+06	1.29669e+06	2.85839	0.216078	0.861928
A0A0S2Z5U7	DIABLO	Direct IAP-binding protein with low pI (Fragment)	56616	7.27153e+07	7.35675e+07	6.85886e+07	6.66471e+07	6.60926e+07	8.00494e+07	0.892346	1.00979	0.014049	7.16238e+07	2.66288e+06	1.53741e+06	3.71787	7.09297e+07	7.90275e+06	4.56266e+06	11.1417	0.9229	0.0494668
Q5JWE9	GNAS	GNAS complex locus	2778	6.50309e+07	6.60522e+07	7.96918e+07	1.13999e+08	1.31221e+08	1.2521e+08	0.00153276	0.569001	-0.813498	7.02583e+07	8.18556e+06	4.72594e+06	11.6507	1.23477e+08	8.74113e+06	5.0467e+06	7.07918	0.0087317	2.81453
Q6FI03	G3BP1	G3BP protein	10146	1.1009e+07	8.67063e+06	8.14143e+06	1.98376e+07	1.7568e+07	1.68209e+07	0.00223866	0.513052	-0.962823	9.27368e+06	1.52592e+06	880992	16.4543	1.80755e+07	1.57107e+06	907055	8.69168	0.0109928	2.65001
Q16577	PTI-1	Elongation factor 1-alpha 1		1.59696e+08	1.73864e+08	1.72969e+08	1.9656e+08	1.62434e+08	1.59423e+08	0.771636	0.977068	-0.0334688	1.68843e+08	7.93372e+06	4.58054e+06	4.69888	1.72806e+08	2.06269e+07	1.19089e+07	11.9365	0.827597	0.112587
Q92643	PIGK	GPI-anchor transamidase	10026	1.97559e+07	1.45593e+07	1.63859e+07	2.57356e+07	1.76025e+07	1.4884e+07	0.524288	0.870821	-0.199551	1.69004e+07	2.63622e+06	1.52202e+06	15.5986	1.94074e+07	5.64647e+06	3.25999e+06	29.0945	0.614327	0.28043
A0A024RBA9	RAB21	Ras-related protein Rab-21	23011	4.68094e+07	4.1413e+07	4.72896e+07	4.98058e+07	5.38746e+07	4.7e+07	0.139222	0.899334	-0.153071	4.51707e+07	3.26307e+06	1.88393e+06	7.22386	5.02268e+07	3.45658e+06	1.99566e+06	6.88194	0.218103	0.856292
A0A8I5KT58	KIDINS220	Kinase D interacting substrate 220	57498	6.19187e+06	4.7476e+06	5.30975e+06	1.18072e+07	1.7443e+07	8.51878e+06	0.0531107	0.430227	-1.21683	5.41641e+06	728022	420324	13.4411	1.25896e+07	4.51325e+06	2.60573e+06	35.849	0.102128	1.27482
A0A384MDU9	DCTN2	Dynactin subunit 2	10540	5.63459e+07	5.82987e+07	5.55557e+07	4.33125e+07	4.82116e+07	3.83061e+07	0.0106127	1.31095	0.390608	5.67335e+07	1.41195e+06	815188	2.48874	4.32767e+07	4.95284e+06	2.85952e+06	11.4446	0.0309357	1.97417
P31689	DNAJA1	DnaJ homolog subfamily A member 1	3301	3.56213e+07	3.06716e+07	3.3853e+07	5.27858e+07	3.4036e+07	4.3758e+07	0.144514	0.766932	-0.38283	3.33819e+07	2.50824e+06	1.44813e+06	7.51377	4.35266e+07	9.37704e+06	5.41384e+06	21.5432	0.224442	0.840091
O75460	ERN1	Serine/threonine-protein kinase/endoribonuclease IRE1	2081	2.00708e+07	1.71647e+07	1.71216e+07	1.76029e+06	3.13637e+06	2.02106e+06	0.000119043	7.85766	2.9741	1.8119e+07	1.69041e+06	975959	9.32946	2.30591e+06	730926	422000	31.698	0.00197524	3.9243
O75436	VPS26A	Vacuolar protein sorting-associated protein 26A	9559	2.65227e+07	1.42226e+07	2.01872e+07	6.25825e+07	5.13428e+07	5.42152e+07	0.00187435	0.36239	-1.46438	2.03108e+07	6.15096e+06	3.55126e+06	30.2841	5.60469e+07	5.83945e+06	3.37141e+06	10.4189	0.00983461	2.72715
H0YNH8	UACA	Uveal autoantigen with coiled-coil domains and ankyrin repeats	55075	8.7931e+07	1.22354e+08	1.08769e+08	1.94168e+07	2.14102e+07	1.52655e+07	0.000997156	5.68799	2.50792	1.06351e+08	1.73382e+07	1.00102e+07	16.3028	1.86975e+07	3.13485e+06	1.80991e+06	16.7662	0.00664094	3.00124
B4DQI7	NIPSNAP1	cDNA FLJ58042, highly similar to Protein NipSnap1	8508	5.93241e+07	5.40896e+07	5.60176e+07	8.11653e+07	9.29706e+07	8.44226e+07	0.00149973	0.655292	-0.609791	5.64771e+07	2.6473e+06	1.52842e+06	4.68738	8.61862e+07	6.09703e+06	3.52012e+06	7.07425	0.00863076	2.82399
P47755	CAPZA2	F-actin-capping protein subunit alpha-2	830	1.32623e+07	1.72669e+07	1.79902e+07	1.30124e+07	1.52929e+07	1.56715e+07	0.42058	1.10329	0.141818	1.61731e+07	2.54667e+06	1.47032e+06	15.7464	1.46589e+07	1.43846e+06	830496	9.81288	0.519866	0.376152
Q16513	PKN2	Serine/threonine-protein kinase N2	5586	3.23659e+07	1.98778e+07	2.31928e+07	2.05258e+07	2.94256e+07	2.68629e+07	0.9249	0.982065	-0.0261103	2.51455e+07	6.46897e+06	3.73486e+06	25.7261	2.56047e+07	4.58137e+06	2.64505e+06	17.8926	0.946063	0.0339052
Q15717	ELAVL1	ELAV-like protein 1	1994	3.23622e+07	3.12686e+07	3.26163e+07	4.1178e+07	5.78848e+07	3.18907e+07	0.203396	0.734973	-0.444237	3.20824e+07	716106	413444	2.23208	4.36511e+07	1.31723e+07	7.60506e+06	30.1764	0.292706	0.691657
A0A6Q8PFY2	AARS1	Alanine--tRNA ligase	16	1.51075e+07	2.76393e+07	1.92041e+07	6.71605e+06	8.21673e+06	8.00714e+06	0.0249718	2.70057	1.43326	2.06503e+07	6.38983e+06	3.68917e+06	30.9431	7.64664e+06	812699	469212	10.6282	0.0574723	1.60255
Q9NZT1	CALML5	Calmodulin-like protein 5	51806	8.35787e+06	3.66685e+06	3.88708e+06	5.45094e+06	1.21058e+07	2.16953e+07	0.191562	0.405376	-1.30267	5.30393e+06	2.64707e+06	1.52829e+06	49.9078	1.3084e+07	8.16622e+06	4.71477e+06	62.4139	0.278617	0.717691
O60361	NME2P1	Putative nucleoside diphosphate kinase	283458	1.65116e+06	1.34131e+06	2.15771e+06	2.29084e+06	3.93369e+06	3.77591e+06	0.0481982	0.514995	-0.957369	1.71673e+06	412129	237943	24.0067	3.33348e+06	906394	523307	27.1906	0.0950023	1.31697
B2R4R0	H4C9	Histone H4	8294	4.4777e+08	5.20777e+08	4.50294e+08	5.23065e+08	5.52811e+08	5.61935e+08	0.0519619	0.866303	-0.207056	4.72947e+08	4.1441e+07	2.3926e+07	8.76229	5.45937e+08	2.03261e+07	1.17353e+07	3.72316	0.10043	1.28432
A0A994J3X0	TTC17	Tetratricopeptide repeat domain 17	55761	4.06233e+07	2.60155e+07	3.45827e+07	8.3393e+06	8.26519e+06	7.47284e+06	0.00375501	4.20402	2.07177	3.37405e+07	7.34022e+06	4.23788e+06	21.7549	8.02578e+06	480290	277295	5.98434	0.0152382	2.42539
F8W6I7	HNRNPA1	Heterogeneous nuclear ribonucleoprotein A1	3178	1.5108e+08	1.09705e+08	1.39829e+08	9.31456e+07	1.01506e+08	8.82655e+07	0.0387286	1.41601	0.501832	1.33538e+08	2.13928e+07	1.23512e+07	16.02	9.43058e+07	6.69621e+06	3.86606e+06	7.10053	0.0799466	1.41197
A0A140VKA9	QDPR	Testis secretory sperm-binding protein Li 236P	5860	1.13922e+08	1.30166e+08	1.30664e+08	1.71872e+07	1.75024e+07	1.821e+07	4.09575e-05	7.08419	2.8246	1.24917e+08	9.52541e+06	5.4995e+06	7.62538	1.76332e+07	523800	302416	2.97053	0.00126927	4.38767
O60645	EXOC3	Exocyst complex component 3	11336	1.1381e+08	8.14802e+07	1.04761e+08	8.52961e+07	7.28529e+07	6.53507e+07	0.0858947	1.34251	0.424937	1.00017e+08	1.66789e+07	9.62954e+06	16.676	7.44999e+07	1.00742e+07	5.81635e+06	13.5225	0.148371	1.06603
P21359	NF1	Neurofibromin	4763	1.94389e+07	1.8918e+07	2.18612e+07	5.7654e+07	7.02252e+07	6.26218e+07	0.000323047	0.316104	-1.66153	2.00727e+07	1.57061e+06	906794	7.82462	6.35003e+07	6.33148e+06	3.65548e+06	9.97079	0.00353266	3.49073
Q9ULC5	ACSL5	Long-chain-fatty-acid--CoA ligase 5	51703	2.81462e+07	2.28067e+07	2.74709e+07	1.97402e+06	2.77999e+06	2.17662e+06	0.000148856	11.3155	3.50023	2.61413e+07	2.9075e+06	1.67865e+06	11.1223	2.31021e+06	419259	242059	18.1481	0.00223883	3.82723
O75616	ERAL1	GTPase Era, mitochondrial	26284	1.66736e+07	2.02625e+07	1.78659e+07	1.70801e+07	2.03276e+07	2.03644e+07	0.549408	0.94859	-0.0761441	1.82673e+07	1.82781e+06	1.05529e+06	10.0059	1.92573e+07	1.88567e+06	1.08869e+06	9.79196	0.636817	0.260105
Q9BYX7	POTEKP	Putative beta-actin-like protein 3	440915	9.2036e+06	1.39376e+07	1.32727e+07	1.45561e+06	937671	1.22849e+06	0.0018252	10.0542	3.32972	1.21379e+07	2.56288e+06	1.47968e+06	21.1146	1.20726e+06	259619	149891	21.5049	0.00969506	2.73869
O15260	SURF4	Surfeit locus protein 4	6836	9.28805e+07	7.83189e+07	9.75123e+07	1.1066e+08	9.98253e+07	1.06062e+08	0.0725004	0.848883	-0.236363	8.95705e+07	1.00157e+07	5.78255e+06	11.1819	1.05516e+08	5.4378e+06	3.13952e+06	5.15354	0.129435	1.13966
Q13838	DDX39B	Spliceosome RNA helicase DDX39B	7919	2.74095e+07	1.75314e+07	1.99011e+07	5.41963e+07	5.96109e+07	5.34998e+07	0.000651809	0.387563	-1.3675	2.1614e+07	5.15698e+06	2.97739e+06	23.8595	5.5769e+07	3.34537e+06	1.93145e+06	5.99861	0.00526346	3.18588
Q8TAT6	NPLOC4	Nuclear protein localization protein 4 homolog	55666	1.6578e+08	1.39465e+08	1.64909e+08	1.5228e+08	1.14896e+08	9.15691e+07	0.132141	1.31055	0.390172	1.56718e+08	1.49481e+07	8.63031e+06	9.53825	1.19582e+08	3.06254e+07	1.76816e+07	25.6104	0.20912	0.878963
B4DY09	ILF2	Interleukin enhancer binding factor 2	3608	4.01591e+07	3.91788e+07	4.04173e+07	3.91793e+07	3.34016e+07	3.27667e+07	0.0815864	1.13676	0.184929	3.99184e+07	653401	377241	1.63684	3.51159e+07	3.5333e+06	2.03995e+06	10.0618	0.142426	1.08838
Q5JSD2	VDAC2	Voltage dependent anion channel 2 (Fragment)	7417	4.1581e+06	5.29956e+06	4.78449e+06	4.24561e+06	4.24977e+06	3.83435e+06	0.149258	1.15511	0.208026	4.74739e+06	571633	330033	12.041	4.10991e+06	238651	137785	5.80672	0.230465	0.826063
Q06124	PTPN11	Tyrosine-protein phosphatase non-receptor type 11	5781	1.28073e+07	1.08402e+07	1.04787e+07	7.74845e+07	8.88663e+07	8.83339e+07	4.11262e-05	0.133994	-2.89976	1.13754e+07	1.25314e+06	723500	11.0162	8.48949e+07	6.42311e+06	3.70838e+06	7.56595	0.00126927	4.38588
Q2TAY7	SMU1	WD40 repeat-containing protein SMU1	55234	1.79205e+07	1.86913e+07	1.56216e+07	5.1693e+07	5.46861e+07	4.79894e+07	9.21047e-05	0.338368	-1.56333	1.74111e+07	1.59694e+06	921996	9.17198	5.14562e+07	3.35463e+06	1.9368e+06	6.51939	0.00175952	4.03572
P25325	MPST	3-mercaptopyruvate sulfurtransferase	4357	2.19047e+07	2.18302e+07	2.29353e+07	1.37904e+07	1.8401e+07	1.40091e+07	0.0115053	1.44306	0.529135	2.22234e+07	617676	356615	2.77939	1.54002e+07	2.60109e+06	1.50174e+06	16.89	0.0329532	1.9391
A0A8Q3SHU8	MRPS25	Mitochondrial ribosomal protein S25	64432	2.98934e+07	2.1768e+07	2.67482e+07	2.48177e+07	2.50296e+07	2.30136e+07	0.492382	1.07615	0.105884	2.61365e+07	4.0971e+06	2.36546e+06	15.6758	2.4287e+07	1.10784e+06	639610	4.56145	0.586534	0.307698
P54098	POLG	DNA polymerase subunit gamma-1	5428	1.538e+07	1.51577e+07	1.79498e+07	1.22411e+07	1.73744e+07	1.41157e+07	0.415451	1.10876	0.148951	1.61625e+07	1.55184e+06	895956	9.60149	1.45771e+07	2.59759e+06	1.49972e+06	17.8197	0.515325	0.38148
B4DGM9	TOR1A	Torsin family 1, member A (Torsin A), isoform CRA_a	1861	2.45259e+08	2.9372e+08	2.61879e+08	2.21181e+08	2.31193e+08	1.91785e+08	0.0476114	1.24326	0.31413	2.66953e+08	2.46256e+07	1.42176e+07	9.22472	2.1472e+08	2.04831e+07	1.18259e+07	9.53946	0.0940779	1.32229
Q9Y320	TMX2	Thioredoxin-related transmembrane protein 2	51075	1.0067e+08	9.67188e+07	9.59141e+07	2.22138e+07	2.37669e+07	2.04557e+07	1.72789e-06	4.41479	2.14234	9.77675e+07	2.54533e+06	1.46955e+06	2.60346	2.21455e+07	1.65662e+06	956450	7.48062	0.000456714	5.76248
B2RWM5	CNN2	Calponin (Fragment)	1265	5.91311e+07	4.98285e+07	6.36458e+07	4.61997e+07	4.60216e+07	5.41314e+07	0.14664	1.17938	0.238029	5.75351e+07	7.04558e+06	4.06777e+06	12.2457	4.87842e+07	4.63164e+06	2.67408e+06	9.49414	0.227113	0.833747
A0A024R9W8	SLC30A9	Proton-coupled zinc antiporter SLC30A9, mitochondrial	10463	5.01988e+07	2.41466e+07	2.58744e+07	3.98741e+07	4.08853e+07	3.30968e+07	0.631189	0.880231	-0.184046	3.34066e+07	1.45682e+07	8.41093e+06	43.6086	3.79521e+07	4.23509e+06	2.44513e+06	11.159	0.707966	0.199841
Q96L92	SNX27	Sorting nexin-27	81609	2.83941e+07	2.13134e+07	2.69044e+07	2.0103e+07	1.77678e+07	1.98223e+07	0.0503869	1.32792	0.409169	2.55373e+07	3.73306e+06	2.15528e+06	14.6181	1.9231e+07	1.27494e+06	736087	6.6296	0.0981394	1.29768
P15121	AKR1B1	Aldo-keto reductase family 1 member B1	231	1.84587e+07	1.38397e+07	1.30744e+07	2.03786e+08	1.73786e+08	2.00985e+08	5.25009e-05	0.078424	-3.67256	1.51243e+07	2.91298e+06	1.68181e+06	19.2603	1.92852e+08	1.65715e+07	9.56758e+06	8.59286	0.00137341	4.27983
O95487	SEC24B	Protein transport protein Sec24B	10427	8.72474e+06	1.17107e+07	1.04379e+07	1.44838e+07	1.50897e+07	1.43341e+07	0.00832585	0.703145	-0.508106	1.02911e+07	1.4984e+06	865104	14.5601	1.46359e+07	400046	230966	2.73332	0.0259336	2.07957
P61006	RAB8A	Ras-related protein Rab-8A	4218	9.23139e+07	9.08915e+07	9.77591e+07	8.89775e+07	8.44749e+07	7.57891e+07	0.0740964	1.12728	0.172843	9.36548e+07	3.62483e+06	2.0928e+06	3.87042	8.30805e+07	6.70386e+06	3.87047e+06	8.06911	0.131968	1.1302
A0A024R8M0	GNA13	Guanine nucleotide binding protein (G protein), alpha 13, isoform CRA_a	10672	9.14566e+07	9.23292e+07	7.79138e+07	1.32292e+08	1.42333e+08	1.39485e+08	0.000785657	0.631957	-0.662102	8.72332e+07	8.08259e+06	4.66648e+06	9.26549	1.38037e+08	5.17473e+06	2.98763e+06	3.74881	0.00589296	3.10477
Q8IVL6	P3H3	Prolyl 3-hydroxylase 3	10536	1.07708e+07	1.34939e+07	1.33847e+07	4.99316e+07	5.4931e+07	4.69386e+07	0.000107879	0.248018	-2.01148	1.25498e+07	1.54162e+06	890055	12.284	5.06004e+07	4.03794e+06	2.33131e+06	7.98005	0.00188384	3.96706
P11233	RALA	Ras-related protein Ral-A	5898	2.17021e+08	2.11016e+08	2.18452e+08	6.85538e+07	7.12573e+07	5.74457e+07	6.29566e-06	3.27739	1.71255	2.15496e+08	3.94547e+06	2.27792e+06	1.83088	6.57522e+07	7.31958e+06	4.22596e+06	11.1321	0.000723344	5.20096
O43854	EDIL3	EGF-like repeat and discoidin I-like domain-containing protein 3	10085	3.75471e+07	3.48166e+07	3.56855e+07	977213	921887	3.17788e+06	6.18907e-06	21.2822	4.41158	3.60164e+07	1.39498e+06	805391	3.87317	1.69233e+06	1.28682e+06	742948	76.0387	0.000723344	5.20837
O43493	TGOLN2	Trans-Golgi network integral membrane protein 2	10618	1.68935e+07	2.15771e+07	2.31642e+07	3.78548e+07	3.82039e+07	2.61206e+07	0.0370954	0.603203	-0.729285	2.05449e+07	3.26027e+06	1.88232e+06	15.869	3.40597e+07	6.87774e+06	3.97086e+06	20.1932	0.0772891	1.43068
Q9Y487	ATP6V0A2	V-type proton ATPase 116 kDa subunit a 2	23545	8.58237e+07	6.83609e+07	8.55647e+07	2.8677e+07	3.58754e+07	3.57571e+07	0.00174496	2.39009	1.25707	7.99164e+07	1.00082e+07	5.77826e+06	12.5234	3.34365e+07	4.12226e+06	2.37999e+06	12.3286	0.00940294	2.75821
E9PDU6	CNN3	Calponin (Fragment)	1266	6.63841e+06	5.56814e+06	5.01084e+06	3.24832e+07	5.26142e+07	5.15394e+07	0.00371682	0.126008	-2.98841	5.73913e+06	827150	477555	14.4125	4.55456e+07	1.13251e+07	6.53858e+06	24.8655	0.0151713	2.42983
Q8N3C0	ASCC3	Activating signal cointegrator 1 complex subunit 3	10973	8.24432e+06	7.80918e+06	7.39138e+06	1.24951e+07	1.16795e+07	8.48677e+06	0.0695067	0.717816	-0.478314	7.81496e+06	426497	246238	5.45744	1.08871e+07	2.1184e+06	1.22306e+06	19.4578	0.125575	1.15797
P48723	HSPA13	Heat shock 70 kDa protein 13	6782	4.59999e+07	4.96964e+07	4.78048e+07	3.99993e+07	5.74052e+07	4.41541e+07	0.909601	1.01372	0.0196627	4.78337e+07	1.84839e+06	1.06717e+06	3.8642	4.71862e+07	9.0905e+06	5.2484e+06	19.2652	0.934691	0.041149
B4DLR8	NQO1	NAD(P)H quinone dehydrogenase 1	1728	2.63179e+07	3.10693e+07	2.69588e+07	3.45684e+07	2.70571e+07	2.88323e+07	0.494262	0.932435	-0.100925	2.81153e+07	2.57818e+06	1.48851e+06	9.17002	3.01526e+07	3.92585e+06	2.26659e+06	13.02	0.587591	0.306043
E9PJH7	SLC25A22	Solute carrier family 25 member 22 (Fragment)	79751	1.23593e+08	1.15823e+08	1.26459e+08	3.84757e+07	4.26668e+07	4.04686e+07	1.80301e-05	3.00856	1.58907	1.21958e+08	5.50285e+06	3.17707e+06	4.51208	4.0537e+07	2.09642e+06	1.21037e+06	5.17162	0.000888809	4.744
A0A0S2Z4Z0	RBM14	RNA binding motif protein 14 isoform 1 (Fragment)	10432	1.77927e+07	1.56357e+07	1.58114e+07	2.7676e+07	2.85586e+07	3.64466e+07	0.00727747	0.531281	-0.912452	1.64133e+07	1.19784e+06	691574	7.29801	3.08938e+07	4.82915e+06	2.78811e+06	15.6315	0.0235214	2.13802
O00425	IGF2BP3	Insulin-like growth factor 2 mRNA-binding protein 3	10643	7.86759e+07	8.28486e+07	8.67775e+07	7.96344e+07	7.38091e+07	7.20206e+07	0.0810203	1.10129	0.139198	8.27673e+07	4.05145e+06	2.33911e+06	4.89499	7.51547e+07	3.98125e+06	2.29858e+06	5.29741	0.141703	1.09141
Q8WX93	PALLD	Palladin	23022	2.46257e+07	2.19922e+07	2.41098e+07	2.5989e+07	1.66984e+07	2.26472e+07	0.560318	1.08255	0.114427	2.35759e+07	1.39559e+06	805742	5.91955	2.17782e+07	4.70587e+06	2.71694e+06	21.6082	0.6457	0.251566
A4D1U3	SSBP1	Single-stranded DNA-binding protein	6742	1.75541e+08	2.23114e+08	1.86806e+08	2.16543e+08	1.83074e+08	1.68545e+08	0.789443	1.03045	0.0432714	1.95154e+08	2.4861e+07	1.43535e+07	12.7392	1.89387e+08	2.46142e+07	1.4211e+07	12.9967	0.842032	0.102679
Q13948	CUX1	Protein CASP	1523	1.2965e+07	1.45039e+07	1.36204e+07	1.49412e+07	1.23978e+07	1.33129e+07	0.874615	1.01076	0.0154429	1.36964e+07	772298	445887	5.63868	1.35506e+07	1.28825e+06	743769	9.50692	0.909782	0.0581828
Q6IAA8	LAMTOR1	Ragulator complex protein LAMTOR1	55004	2.41675e+07	3.52366e+07	2.86423e+07	8.78723e+06	2.50791e+07	7.8189e+06	0.0748759	2.11217	1.07873	2.93488e+07	5.56829e+06	3.21486e+06	18.9728	1.38951e+07	9.69772e+06	5.59898e+06	69.7926	0.133039	1.12566
Q9NZ01	TECR	Very-long-chain enoyl-CoA reductase	9524	2.98034e+08	2.30017e+08	2.86962e+08	3.19463e+08	3.34156e+08	3.23636e+08	0.0658378	0.833982	-0.261912	2.71671e+08	3.64956e+07	2.10707e+07	13.4337	3.25752e+08	7.57114e+06	4.3712e+06	2.32421	0.120033	1.18152
Q4KMR3	MYO1E	MYO1E variant protein	4643	1.99147e+07	2.29872e+07	3.23497e+07	6.61144e+07	6.04245e+07	7.80179e+07	0.00252031	0.367876	-1.44271	2.50839e+07	6.47725e+06	3.73964e+06	25.8224	6.81856e+07	8.97768e+06	5.18327e+06	13.1665	0.0118524	2.59855
Q9NTX5	ECHDC1	Ethylmalonyl-CoA decarboxylase	55862	2.37058e+07	2.32083e+07	2.9351e+07	3.1619e+07	3.79709e+07	4.00139e+07	0.0256335	0.695825	-0.523204	2.54217e+07	3.41195e+06	1.96989e+06	13.4214	3.65346e+07	4.37789e+06	2.52758e+06	11.9829	0.0586329	1.59119
Q2TNI1	CAV1	Caveolin	857	2.45233e+08	2.58088e+08	2.3644e+08	7.17202e+07	5.20453e+07	5.38479e+07	2.98797e-05	4.16501	2.05832	2.46587e+08	1.08873e+07	6.28577e+06	4.41519	5.92045e+07	1.08764e+07	6.27947e+06	18.3708	0.00112816	4.52462
Q7Z5G3	ACSS1	Acetyl-coenzyme A synthetase	84532	7.8003e+06	6.00358e+06	5.67765e+06	1.35323e+07	1.65504e+07	1.54132e+07	0.0014	0.428204	-1.22363	6.49385e+06	1.1431e+06	659968	17.6028	1.51653e+07	1.52422e+06	880012	10.0507	0.00823564	2.85387
A0A024R977	ARL8A	ADP-ribosylation factor-like 8A, isoform CRA_a	127829	7.56917e+07	6.07349e+07	7.81719e+07	7.75446e+07	7.51696e+07	6.82674e+07	0.745455	0.971115	-0.0422853	7.15328e+07	9.43312e+06	5.44621e+06	13.1871	7.36605e+07	4.81919e+06	2.78236e+06	6.54243	0.805931	0.127579
Q58FF8	HSP90AB2P	Putative heat shock protein HSP 90-beta 2	391634	2.2617e+06	2.39013e+06	3.1607e+06	1.32852e+06	1.47828e+06	1.28315e+06	0.0123894	1.91018	0.933711	2.60418e+06	486221	280720	18.6708	1.36331e+06	102112	58954.3	7.48997	0.0346137	1.90695
E7EX44	CALD1	Caldesmon 1	800	5.59693e+07	5.04118e+07	5.98815e+07	3.87051e+07	3.78617e+07	3.41828e+07	0.00385588	1.50125	0.586162	5.54208e+07	4.75861e+06	2.74738e+06	8.58631	3.69165e+07	2.40473e+06	1.38837e+06	6.51398	0.0154789	2.41388
Q6UW02	CYP20A1	Cytochrome P450 20A1	57404	1.91555e+07	2.13837e+07	1.83227e+07	1.17837e+07	1.18019e+07	9.8206e+06	0.00165881	1.76201	0.817218	1.96206e+07	1.58261e+06	913718	8.06603	1.11354e+07	1.13868e+06	657419	10.2258	0.00913075	2.7802
Q92542	NCSTN	Nicastrin	23385	1.33404e+08	1.2162e+08	1.17986e+08	6.88566e+07	7.49674e+07	7.09484e+07	0.000452109	1.73677	0.796406	1.24337e+08	8.05977e+06	4.65331e+06	6.48221	7.15908e+07	3.10564e+06	1.79304e+06	4.33804	0.00424125	3.34476
Q562L9	SERPINA3	Actin-like protein (Fragment)	12	2.10755e+07	1.84085e+07	3.75079e+07	8.08031e+06	6.57797e+06	6.67609e+06	0.0363454	3.60882	1.85153	2.5664e+07	1.03435e+07	5.97183e+06	40.3036	7.11146e+06	840486	485255	11.8188	0.0762095	1.43955
P07737	PFN1	Profilin-1	5216	2.3102e+08	2.93496e+08	2.59783e+08	1.00184e+08	1.03281e+08	1.02256e+08	0.000909977	2.56541	1.35919	2.61433e+08	3.12703e+07	1.80539e+07	11.9611	1.01907e+08	1.57798e+06	911049	1.54845	0.00637212	3.04097
Q8TCJ2	STT3B	Dolichyl-diphosphooligosaccharide--protein glycosyltransferase subunit STT3B	201595	1.35926e+08	1.11859e+08	1.22309e+08	1.92005e+08	1.95137e+08	1.9667e+08	0.000555207	0.633926	-0.657613	1.23364e+08	1.20683e+07	6.96764e+06	9.78265	1.94604e+08	2.37771e+06	1.37277e+06	1.22182	0.00480504	3.25554
A0A024R324	RHOA	Epididymis secretory sperm binding protein	387	8.23899e+07	9.47342e+07	9.72061e+07	9.76134e+07	7.51367e+07	8.60679e+07	0.550623	1.05993	0.0839755	9.14434e+07	7.93734e+06	4.58263e+06	8.68006	8.62727e+07	1.12398e+07	6.48928e+06	13.0282	0.637828	0.259145
Q9NS69	TOMM22	Mitochondrial import receptor subunit TOM22 homolog	56993	9.59789e+06	1.61955e+07	2.65984e+06	6.52006e+06	8.421e+06	1.1076e+07	0.853537	1.09364	0.129135	9.48441e+06	6.76855e+06	3.90782e+06	71.365	8.67235e+06	2.28834e+06	1.32118e+06	26.3867	0.894852	0.0687777
P16401	H1-5	Histone H1.5	3009	5.64633e+08	7.03291e+08	6.47872e+08	4.54983e+08	3.58593e+08	4.10724e+08	0.00927142	1.56481	0.645987	6.38599e+08	6.9793e+07	4.0295e+07	10.9291	4.081e+08	4.82486e+07	2.78563e+07	11.8227	0.0279745	2.03285
A0A8I5KP51	RARS2	arginine--tRNA ligase	57038	1.30292e+07	1.46749e+07	1.62512e+07	7.13815e+07	6.0395e+07	6.6152e+07	0.000100529	0.222077	-2.17087	1.46518e+07	1.61112e+06	930183	10.9961	6.59762e+07	5.49533e+06	3.17273e+06	8.32927	0.0018422	3.99771
A0A024R1S8	LASP1	LIM and SH3 domain protein 1	3927	1.189e+08	1.77878e+08	1.45748e+08	3.5765e+07	3.32166e+07	3.36817e+07	0.00267281	4.31046	2.10784	1.47509e+08	2.95285e+07	1.70483e+07	20.0181	3.42211e+07	1.35708e+06	783512	3.96563	0.0123537	2.57303
Q9Y5K6	CD2AP	CD2-associated protein	23607	9.03104e+07	1.04605e+08	1.26672e+08	4.44346e+07	5.69338e+07	6.82278e+07	0.0159042	1.89619	0.923106	1.07196e+08	1.83184e+07	1.05762e+07	17.0888	5.65321e+07	1.19017e+07	6.87144e+06	21.053	0.0413939	1.79849
Q86WA8	LONP2	Lon protease homolog 2, peroxisomal	83752	3.9249e+06	4.31863e+06	4.86734e+06	1.14823e+07	2.00187e+07	1.31281e+07	0.0161792	0.293774	-1.76722	4.37029e+06	473340	273283	10.8308	1.48764e+07	4.52876e+06	2.61468e+06	30.4426	0.0419339	1.79104
Q8WVX9	FAR1	Fatty acyl-CoA reductase 1	84188	2.47317e+07	1.81628e+07	2.06318e+07	2.89102e+07	2.62638e+07	3.34173e+07	0.0420385	0.717073	-0.479809	2.11754e+07	3.31801e+06	1.91565e+06	15.6691	2.95304e+07	3.61687e+06	2.0882e+06	12.2479	0.0849588	1.37635
Q96JZ5	TM9SF3	Transmembrane 9 superfamily member	56889	8.62176e+07	5.26e+07	7.14196e+07	6.73125e+07	7.15817e+07	7.19686e+07	0.984112	0.997034	-0.00428597	7.00791e+07	1.68489e+07	9.72771e+06	24.0427	7.02876e+07	2.58372e+06	1.49171e+06	3.67593	0.989424	0.0069555
A0A994J4Y8	PGAM5	PGAM family member 5, mitochondrial serine/threonine protein phosphatase	192111	1.21518e+08	1.14528e+08	1.13022e+08	1.06959e+08	1.05444e+08	1.16492e+08	0.195955	1.06134	0.0858811	1.16356e+08	4.53335e+06	2.61733e+06	3.8961	1.09632e+08	5.98943e+06	3.458e+06	5.46323	0.283531	0.707844
Q53ZR1	SLC12A2	Bumetanide-sensitive Na-K-Cl cotransporter	6558	1.52676e+07	1.87665e+07	2.1539e+07	3.99386e+06	4.84988e+06	5.23468e+06	0.00171501	3.9474	1.9809	1.85244e+07	3.14274e+06	1.81446e+06	16.9654	4.6928e+06	635149	366703	13.5345	0.00931339	2.76573
Q9Y4K0	LOXL2	Lysyl oxidase homolog 2	4017	6.1638e+06	2.33238e+06	3.76435e+06	5.95086e+07	5.86318e+07	4.61074e+07	0.000345587	0.0746466	-3.74378	4.08684e+06	1.93596e+06	1.11773e+06	47.3706	5.47492e+07	7.49692e+06	4.32835e+06	13.6932	0.00363991	3.46144
P18084	ITGB5	Integrin beta-5	3693	8.74622e+07	8.94421e+07	9.4677e+07	1.17098e+08	1.09393e+08	9.77433e+07	0.0435123	0.837608	-0.255653	9.05271e+07	3.72779e+06	2.15224e+06	4.11788	1.08078e+08	9.74411e+06	5.62576e+06	9.0158	0.0874314	1.36139
O15254	ACOX3	Peroxisomal acyl-coenzyme A oxidase 3	8310	1.41351e+07	1.64194e+07	1.99453e+07	2.86478e+07	2.36333e+07	2.57134e+07	0.0147285	0.647479	-0.627095	1.68333e+07	2.92712e+06	1.68998e+06	17.3889	2.59982e+07	2.51935e+06	1.45454e+06	9.69048	0.0392511	1.83184
Q96RY8	CLCN7	Chloride channel protein	1186	2.92316e+07	1.63814e+07	1.52105e+07	4.73086e+07	5.80216e+07	4.71753e+07	0.00603346	0.398828	-1.32616	2.02745e+07	7.77917e+06	4.49131e+06	38.3692	5.08352e+07	6.22401e+06	3.59343e+06	12.2435	0.0208374	2.21943
A0A8I5KW72	CSDE1	Cold shock domain containing E1	7812	4.69742e+07	4.9023e+07	4.6262e+07	1.53252e+08	1.38722e+08	1.81086e+08	0.000899198	0.300721	-1.7335	4.74197e+07	1.43341e+06	827579	3.02281	1.57687e+08	2.15273e+07	1.24288e+07	13.6519	0.00635236	3.04614
A8K3M3	PTPN1	Tyrosine-protein phosphatase non-receptor type	5770	1.83422e+07	1.60586e+07	1.81502e+07	1.60035e+07	1.20279e+07	1.02595e+07	0.0619477	1.37241	0.456716	1.7517e+07	1.26663e+06	731287	7.23084	1.27636e+07	2.94184e+06	1.69847e+06	23.0486	0.114245	1.20797
Q8WWV3	RTN4IP1	Reticulon-4-interacting protein 1, mitochondrial	84816	5.1848e+06	3.73344e+06	3.92819e+06	1.96003e+07	2.40049e+07	1.95978e+07	0.00039965	0.203257	-2.29862	4.28214e+06	787765	454816	18.3965	2.10676e+07	2.5437e+06	1.46861e+06	12.074	0.00396668	3.39832
A0A7I2V2U8	TWF2	Twinfilin actin binding protein 2	11344	2.86951e+07	3.59491e+07	3.1055e+07	2.45287e+07	2.05619e+07	2.06221e+07	0.0163078	1.45633	0.542335	3.18997e+07	3.70004e+06	2.13622e+06	11.599	2.19042e+07	2.27303e+06	1.31234e+06	10.3771	0.0421497	1.78761
Q5SRE5	NUP188	Nucleoporin NUP188	23511	1.17335e+07	1.72835e+07	1.3634e+07	1.66324e+07	1.62662e+07	1.41725e+07	0.458936	0.906095	-0.142265	1.4217e+07	2.82055e+06	1.62844e+06	19.8393	1.56904e+07	1.32719e+06	766255	8.45865	0.555454	0.338248
Q92626	PXDN	Peroxidasin homolog	7837	5.04088e+06	4.22905e+06	4.6323e+06	2.01878e+07	2.62109e+07	3.35935e+07	0.00476448	0.173795	-2.52454	4.63408e+06	405919	234357	8.75943	2.66641e+07	6.71433e+06	3.87652e+06	25.1812	0.0176551	2.32198
Q9UHQ9	CYB5R1	NADH-cytochrome b5 reductase 1	51706	9.15995e+07	1.01175e+08	9.4378e+07	8.92516e+07	6.78141e+07	8.04279e+07	0.072761	1.2091	0.273928	9.57174e+07	4.92614e+06	2.84411e+06	5.14654	7.91645e+07	1.07744e+07	6.22063e+06	13.6102	0.129818	1.1381
[truncated: 3,789 more rows]

## Sheet: Table S6-HIBEpiCM.vs.RBEM
Accession	Gene Symbol	Protein Name	ENTREZID	HIBEpiCM-1	HIBEpiCM-2	HIBEpiCM-3	RBEM-1	RBEM-2	RBEM-3	P.value	FC	Log2FC	Mean.Hi-Mo	SD.Hi-Mo	SE.Hi-Mo	CV.Hi-Mo	Mean.RBE-Mo	SD.RBE-Mo	SE.RBE-Mo	CV.RBE-Mo	FDR	NLP
[truncated: 4,931 more rows]
